# Supplementary material for: In silico Analysis of Genetic Diversity of Human Hepatitis B Virus in Southeast Asia, Australia and New Zealand
Source: Viruses. 2020 Apr 9;12(4):427. doi: 10.3390/v12040427 (PMC7232418; doi:10.3390/v12040427)
Supplement: Supplementary file 1 [file viruses-12-00427-s001.zip › File S1- Summarised results of 930 human HBV genomes from Southeast Asia, Australia and New Zealand.xlsx]

## Sheet: summarised results of 930 seq
Genbank No	Country	Collection year	host	Isolation source	Isolation	Length	other notes	genotype (final decision)	serotype (final decision)	RT drug resistance mutation	HbsAg escape mutation	G1613A (NRE)	A1762T (BCP)	G1764A (BCP)	double mutations A1762T/G1764A	G1896A (PC)	P130T-Core	V/L5M-X gene
AB117759.1	Cambodia		Homo sapiens (known from journal)		isolate HBV-CB14	3215		B	adw2	0	0	G	A	G	no mutation	A	P	L
AB117758.1	Cambodia		Homo sapiens (known from journal)		isolate HBV-CB10	3215		C	adr	0	0	G	T	G	only A1762T	G	P	L
AB115551.1	Cambodia		Homo sapiens (known from journal)		isolate HBV-CB15	3215		B	ayw1	0	0	G	A	G	no mutation	G	P	L
LC456135.1	Cambodia	2013	Homo sapiens	human serum	isolate CAM-HB42	3215		C	adr	0	0	G	W	R	unassigned	G	P	L
LC456134.1	Cambodia	2013	Homo sapiens	human serum	isolate CAM-HB41	3179		C	adr	0	A128V, Q129P	A	T	A	double mutations	G	T	L
LC456133.1	Cambodia	2012	Homo sapiens	human serum	isolate CAM-HB33	3179		C	adr	0	0	G	T	A	double mutations	G	P	L
LC456132.1	Cambodia	2011	Homo sapiens	human serum	isolate CAM-HB31	3215		C	adr	0	0	G	T	A	double mutations	G	P	L
LC456131.1	Cambodia	2011	Homo sapiens	human serum	isolate CAM-HB30	3215		C	adr	0	G145A	G	T	A	double mutations	G	P	L
LC456130.1	Cambodia	2011	Homo sapiens	human serum	isolate CAM-HB29	3215		C	adr	0	0	G	C	G	unassigned	G	P	L
LC456129.1	Cambodia	2011	Homo sapiens	human serum	isolate CAM-HB27	3215		C	adr	0	0	G	T	A	double mutations	G	P	L
LC456128.1	Cambodia	2011	Homo sapiens	human serum	isolate CAM-HB26	3215		C	adr	0	I126IN	G	T	A	double mutations	G	P	L
LC456127.1	Cambodia	2011	Homo sapiens	human serum	isolate CAM-HB25	3215		B	adw2	0	0	G	A	G	no mutation	G	P	L
LC456126.1	Cambodia	2011	Homo sapiens	human serum	isolate CAM-HB24	3215		C	adw2	0	0	G	T	A	double mutations	G	T	L
LC456124.1	Cambodia	2011	Homo sapiens	human serum	isolate CAM-HB22	3215		C	adr	0	0	G	T	A	double mutations	G	T	L
LC456123.1	Cambodia	2011	Homo sapiens	human serum	isolate CAM-HB21	3191		C	adr	I233V	0	G	T	A	double mutations	G	I	L
LC456122.1	Cambodia	2010	Homo sapiens	human serum	isolate CAM-HB19	3215		C	adr	0	0	G	T	A	double mutations	G	P	L
LC456121.1	Cambodia	2010	Homo sapiens	human serum	isolate CAM-HB18	3215		C	adr	0	0	G	T	A	double mutations	A	T	L
LC456120.1	Cambodia	2010	Homo sapiens	human serum	isolate CAM-HB16	3213		C	adr	0	0	A	A	G	no mutation	G	A	L
LC456119.1	Cambodia	2010	Homo sapiens	human serum	isolate CAM-HB15	3215		C	adr	0	0	A	T	A	double mutations	G	T	L
LC456118.1	Cambodia	2010	Homo sapiens	human serum	isolate CAM-HB14	3215		C	adr	0	I126N	G	A	G	no mutation	A	P	L
LC456117.1	Cambodia	2010	Homo sapiens	human serum	isolate CAM-HB13	3215		C	adr	0	0	G	A	G	no mutation	G	P	L
LC456116.1	Cambodia	2010	Homo sapiens	human serum	isolate CAM-HB12	3216		C	adr	0	0	G	T	A	double mutations	G	T	L
LC456115.1	Cambodia	2010	Homo sapiens	human serum	isolate CAM-HB11	3215		C	adr	0	T123N	G	T	A	double mutations	A	T	L
LC456114.1	Cambodia	2010	Homo sapiens	human serum	isolate CAM-HB10	3215		C	adr	0	0	A	T	A	double mutations	G	T	L
LC456113.1	Cambodia	2010	Homo sapiens	human serum	isolate CAM-HB9	3215		C	adr	0	0	A	A	G	no mutation	A	P	L
LC456112.1	Cambodia	2010	Homo sapiens	human serum	isolate CAM-HB8	3215		B	ayw1	0	0	A	A	G	no mutation	A	P	L
LC456111.1	Cambodia	2010	Homo sapiens	human serum	isolate CAM-HB7	3215		C	adr	0	0	G	T	A	double mutations	A	T	L
LC456110.1	Cambodia	2010	Homo sapiens	human serum	isolate CAM-HB5	3215		C	adr	0	0	G	T	A	double mutations	A	P	L
LC416040.1	Indonesia	2012	Homo sapiens (known from journal)		isolate CT_1	3215		C	adr	0	0	G	A	G	no mutation	G	P	L
LC416039.1	Indonesia	2012	Homo sapiens (known from journal)		isolate TKI_16	3216		B	adw2	0	0	G	A	G	no mutation	G	P	L
LC416038.1	Indonesia	2012	Homo sapiens (known from journal)		isolate TKI_11	3216		B	adw2	0	0	G	A	G	no mutation	G	P	L
LC416037.1	Indonesia	2012	Homo sapiens (known from journal)		isolate TKI_2	3215		B	adw2	0	0	A	A	G	no mutation	G	P	L
LC416036.1	Indonesia	2012	Homo sapiens (known from journal)		isolate CT_13	3216		B	adw2	0	0	G	A	G	no mutation	G	P	L
JQ429082.1	Indonesia		Homo sapiens		isolate 09.41.591	3215		B	adw2	0	0	A	T	A	double mutations	A	P	L
JQ429081.1	Indonesia		Homo sapiens	serum with HBsAg positive HCC patient	isolate 09.80.055	3218		B	adw2	0	0	G	T	A	double mutations	G	P	L
JQ429080.1	Indonesia		Homo sapiens	serum with HBsAg positive HCC patient	isolate 09.40.033	3053		B	adw2	0	F134S	A	T	A	double mutations	A	P	L
JQ429079.1	Indonesia		Homo sapiens	serum with HBsAg positive liver cirrhosis patient	isolate 08.10.002	3128		B	adw2	0	0	G	T	A	double mutations	A	P	L
JQ429078.1	Indonesia		Homo sapiens	serum with HBsAg positive chronic hepatitis patient	isolate 08.04.117	3239		C	adr	0	Y100C, I126N	G	T	A	double mutations	G	P	L
AB976562.1	Indonesia		Homo sapiens	serum	isolate AK8	3215		B	adw2	0	0	G	A	G	no mutation	A	V	L
GQ358159.1	Indonesia	2007	Homo sapiens		isolate M073	3144		D	ayw2	0	Y134H	G	within deletion region	within deletion region	unassigned	G	G	L
GQ358158.1	Indonesia	2007	Homo sapiens		isolate M154	3215		C	adr	0	0	G	A	G	no mutation	G	P	V
GQ358157.1	Indonesia	2007	Homo sapiens		isolate M007	3215		C	adr	0	0	G	A	G	no mutation	G	P	L
GQ358156.1	Indonesia	2007	Homo sapiens		isolate STN013	3215		C	adr	0	0	G	A	G	no mutation	G	P	L
GQ358155.1	Indonesia	2007	Homo sapiens		isolate J022	3215		C	adr	0	0	G	A	G	no mutation	G	P	L
GQ358154.1	Indonesia	2007	Homo sapiens		isolate SLK126	3215		C	adr	0	0	G	A	G	no mutation	G	P	L
GQ358153.1	Indonesia	2007	Homo sapiens		isolate EIHB006	3215		C	adr	0	0	G	A	G	no mutation	A	A	L
GQ358152.1	Indonesia	2005	Homo sapiens		isolate PAN037	3215		B	ayw1	0	0	G	A	G	no mutation	G	P	L
GQ358151.1	Indonesia	2005	Homo sapiens		isolate PAN011	3215		B	ayw1	0	0	G	A	G	no mutation	G	P	L
GQ358150.1	Indonesia	2005	Homo sapiens		isolate PAN009	3215		B	ayw1	0	0	G	A	G	no mutation	G	P	L
GQ358149.1	Indonesia	2005	Homo sapiens		isolate PAN001	3215		B	ayw1	0	0	G	A	G	no mutation	G	P	L
GQ358148.1	Indonesia	2005	Homo sapiens		isolate AL036	3215		B	ayw1	0	0	G	A	G	no mutation	G	P	M
GQ358147.1	Indonesia	2005	Homo sapiens		isolate KDI43	3215		B	ayw1	A194T	Q129H	G	A	G	no mutation	G	P	L
GQ358146.1	Indonesia	2005	Homo sapiens		isolate KDI35	3215		B	ayw1	A194T	0	G	A	G	no mutation	G	P	L
GQ358145.1	Indonesia	2005	Homo sapiens		isolate KDI04	3215		B	ayw1	A194T	0	G	A	G	no mutation	G	P	L
GQ358144.1	Indonesia	2005	Homo sapiens		isolate KDI15	3215		B	ayw1	A194T	0	G	A	G	no mutation	G	P	L
GQ358143.1	Indonesia	2005	Homo sapiens		isolate CBL027	3215		B	ayw1	0	0	G	A	G	no mutation	G	P	L
GQ358142.1	Indonesia	2005	Homo sapiens		isolate LAR070	3215		B	ayw1	0	0	G	A	G	no mutation	G	P	L
GQ358141.1	Indonesia	2005	Homo sapiens		isolate LBY009	3215		B	ayw1	0	0	G	A	G	no mutation	G	P	L
GQ358140.1	Indonesia	2005	Homo sapiens		isolate FLT020	3215		B	ayw1	0	P120S	G	A	G	no mutation	A	T	L
GQ358139.1	Indonesia	2005	Homo sapiens		isolate FLT032	3215		B	ayw1	0	0	G	A	G	no mutation	G	P	L
GQ358138.1	Indonesia	2005	Homo sapiens		isolate LBY041	3215		B	ayw1	0	0	G	A	G	no mutation	G	P	L
GQ358137.1	Indonesia	2005	Homo sapiens		isolate LBY001	3215		B	ayw1	0	0	G	A	G	no mutation	G	P	L
GQ358136.1	Indonesia	2007	Homo sapiens		isolate EIHB134	3215		B	adw2	0	0	G	A	G	no mutation	G	P	L
EU921419.1	Indonesia	2007	Homo sapiens	serum	isolate 22.252.07	3179		D	ayw2	0	0	G	A	G	no mutation	A	P	L
EU921418.1	Indonesia	2007	Homo sapiens	serum	isolate 22.165.07	3179		D	ayw1	0	0	G	A	G	no mutation	A	Q	L
EF473976.1	Indonesia		Homo sapiens		isolate Alr049East	3215		B	ayw1	0	0	G	A	G	no mutation	G	P	L
EF473972.1	Indonesia		Homo sapiens (known from journal)		isolate 1839Java	3215		B	adw2	0	0	G	A	G	no mutation	G	P	L
EF473971.1	Indonesia		Homo sapiens (known from journal)		isolate 2059Java	3215		B	adw2	0	0	G	A	G	no mutation	A	P	L
EF473977.1	Indonesia		Homo sapiens (known from journal)		isolate KD048East	3215		B	ayw1	0	T131I	G	A	G	no mutation	G	P	L
EF473975.1	Indonesia		Homo sapiens (known from journal)		isolate 2061Chinese	3215		B	adw2	0	0	G	A	G	no mutation	G	P	L
EF473974.1	Indonesia		Homo sapiens (known from journal)		isolate EIH21AChinese	3215		B	adw2	L180M, M204V	0	G	A	G	no mutation	G	P	L
EF473973.1	Indonesia		Homo sapiens (known from journal)		isolate EIH45AChinese	3215		B	adw2	0	0	G	A	G	no mutation	G	P	L
AB493848.1	Indonesia		Homo sapiens (known from journal)		isolate P7	3155		D	ayw2	0	0	G	T	A	double mutations	A	Q	L
AB493847.1	Indonesia		Homo sapiens (known from journal)		isolate 05UC	3215		C	adr	0	0	G	A	G	no mutation	G	P	L
AB493846.1	Indonesia		Homo sapiens (known from journal)		isolate 17UC	3179		D	ayw2	0	0	G	A	G	no mutation	G	P	L
AB493845.1	Indonesia		Homo sapiens (known from journal)		isolate 07UC	3156		D	ayw2	0	0	G	T	A	double mutations	A	Q	L
AB493844.1	Indonesia		Homo sapiens (known from journal)		isolate 43UC	3121		C	adr	0	0	G	A	G	no mutation	G	L	L
AB493843.1	Indonesia		Homo sapiens (known from journal)		isolate 32UC	3220		C	adr	0	0	G	A	G	no mutation	G	H	L
AB493842.1	Indonesia		Homo sapiens (known from journal)		isolate 31UC	3215		C	adr	0	0	G	A	G	no mutation	G	T	L
AB493841.1	Indonesia		Homo sapiens (known from journal)		isolate 29UC	3214		C	adr	0	0	G	A	G	no mutation	G	P	L
AB493840.1	Indonesia		Homo sapiens (known from journal)		isolate 16UC	3215		C	adr	0	0	G	A	G	no mutation	G	P	L
AB493839.1	Indonesia		Homo sapiens (known from journal)		isolate 08UC	3119		C	adr	0	0	G	T	A	double mutations	G	P	L
AB493838.1	Indonesia		Homo sapiens (known from journal)		isolate 06UC	3215		C	adr	0	0	G	A	G	no mutation	G	P	L
AB493837.1	Indonesia		Homo sapiens (known from journal)		isolate 03UC	3215		C	adr	0	0	G	A	G	no mutation	G	P	L
AB493836.1	Indonesia		Homo sapiens (known from journal)		isolate P57	3219		B	adw2	0	0	G	A	G	no mutation	G	P	L
AB493835.1	Indonesia		Homo sapiens (known from journal)		isolate P30	3215		B	adw2	0	0	G	A	G	no mutation	G	P	L
AB493834.1	Indonesia		Homo sapiens (known from journal)		isolate P18	3215		B	ayw1	0	0	G	A	G	no mutation	G	P	L
AB493833.1	Indonesia		Homo sapiens (known from journal)		isolate P9	3215		B	ayw1	0	0	G	A	G	no mutation	G	P	L
AB493832.1	Indonesia		Homo sapiens (known from journal)		isolate P19	3214		B	adw2	0	0	G	A	G	no mutation	G	P	L
AB493831.1	Indonesia		Homo sapiens (known from journal)		isolate P48	3212		B	unassigned	I233X (not typical drug resistance)	0	G	A	G	no mutation	G	P	L
AB493830.1	Indonesia		Homo sapiens (known from journal)		isolate P41	3218		B	adw2	0	0	A	T	A	double mutations	G	P	L
AB493829.1	Indonesia		Homo sapiens (known from journal)		isolate P14	3216		B	adw2	0	0	G	A	G	no mutation	G	P	L
AB493828.1	Indonesia		Homo sapiens (known from journal)		isolate 33UC	3219		B	adw2	0	0	G	A	G	no mutation	G	L	L
AB493827.1	Indonesia		Homo sapiens (known from journal)		isolate 25UC	3215		B	adw2	0	0	G	A	G	no mutation	G	T	L
AB033555.1	Indonesia		Homo sapiens	blood donor	isolate PAD744	3215		B	adw2	0	0	G	A	G	no mutation	G	P	M
AB033554.1	Indonesia		Homo sapiens	blood donor	isolate RTB299	3215		B	adw2	0	0	G	A	G	no mutation	G	P	L
AP011108.1	Indonesia		Homo sapiens	serum	isolate C0503133(DIL)F	3215		C	adr	0	0	G	A	G	no mutation	G	P	L
AP011107.1	Indonesia		Homo sapiens	serum	isolate C0503463(MTR)F	3215		C	adr	0	0	G	A	G	no mutation	G	P	L
AP011106.1	Indonesia		Homo sapiens	serum	isolate C0503236(BJS)F	3215		C	adr	0	0	G	T	A	double mutations	G	P	L
AP011105.1	Indonesia		Homo sapiens	serum	isolate C0309392(DPS)F	3215		C	adr	0	0	G	A	G	no mutation	G	P	L
AP011104.1	Indonesia		Homo sapiens	serum	isolate C0309374(DPS)F	3215		C	adr	0	0	G	A	G	no mutation	G	P	L
AP011103.1	Indonesia		Homo sapiens	serum	isolate C0610316(JYP)F	3215		C	adr	0	0	G	A	G	no mutation	G	P	L
AP011102.1	Indonesia		Homo sapiens	serum	isolate C0610090(BIK)F	3215		C	adr	0	0	G	A	G	no mutation	G	P	L
AP011101.1	Indonesia		Homo sapiens	serum	isolate C0715697(TNT)F	3215		C	adw2	0	0	G	A	G	no mutation	G	P	L
AP011100.1	Indonesia		Homo sapiens	serum	isolate C0607174(THN)F	3215		C	adw2	I233V	0	G	A	G	no mutation	G	P	L
AP011099.1	Indonesia		Homo sapiens	serum	isolate C0503222(MND)F	3215		C	adw2	0	0	G	A	G	no mutation	G	P	L
AP011098.1	Indonesia		Homo sapiens	serum	isolate C0714154(WBK)F	3215		C	adr	0	0	G	A	G	no mutation	G	P	V
AP011097.1	Indonesia		Homo sapiens	serum	isolate C0503296(PTK)F	3215		C	adr	0	0	G	A	G	no mutation	G	P	L
AP011096.1	Indonesia		Homo sapiens	serum	isolate B0714157(WBK)F	3215		B	ayw1	0	0	G	A	G	no mutation	G	P	L
AP011095.1	Indonesia		Homo sapiens	serum	isolate B0503138(KPG)F	3215		B	ayw1	0	0	G	A	G	no mutation	G	P	L
AP011094.1	Indonesia		Homo sapiens	serum	isolate B0503102(DIL)F	3215		B	ayw1	0	0	G	A	G	no mutation	A	A	L
AP011093.1	Indonesia		Homo sapiens	serum	isolate B0308839(DPS)F	3215		B	ayw1	0	0	G	A	G	no mutation	A	Q	L
AP011092.1	Indonesia		Homo sapiens	serum	isolate B0715677(MMR)F	3215		B	ayw1	0	0	G	A	G	no mutation	G	P	L
AP011091.1	Indonesia		Homo sapiens	serum	isolate B0714202(BMA)F	3215		B	ayw1	0	0	G	A	G	no mutation	G	P	L
AP011090.1	Indonesia		Homo sapiens	serum	isolate B0714189(WBK)F	3215		B	ayw1	0	0	G	A	G	no mutation	G	P	L
AP011089.1	Indonesia		Homo sapiens	serum	isolate B0607154(KDR)F	3215		B	ayw1	0	0	G	A	G	no mutation	G	P	L
AP011088.1	Indonesia		Homo sapiens	serum	isolate B0503213(MKS)F	3215		B	ayw1	0	0	G	A	G	no mutation	G	P	L
AP011087.1	Indonesia		Homo sapiens	serum	isolate B0607171(KDR)F	3215		B	ayw1	0	0	G	A	G	no mutation	G	P	L
AP011086.1	Indonesia		Homo sapiens	serum	isolate B0503233(BJS)F	3215		B	ayw1	0	M133I	G	A	G	no mutation	G	P	L
AP011085.1	Indonesia		Homo sapiens	serum	isolate B0612746(JKT)F	3215		B	adw2	0	0	G	A	G	no mutation	G	P	L
AP011084.1	Indonesia		Homo sapiens	serum	isolate B0503341(PTK)F	3215		B	adw2	0	0	G	A	G	no mutation	G	P	L
KM999993.1	Indonesia	2013	Homo sapiens		isolate SEA-06	3215		C	adr	0	0	G	A	G	no mutation	G	P	L
KP341013.1	Indonesia	2013	Homo sapiens		isolate bba12	3215		B	ayw1	0	0	G	A	G	no mutation	G	P	L
KP341012.1	Indonesia	2013	Homo sapiens		isolate bba11	3215		B	ayw1	0	0	G	A	G	no mutation	G	P	L
KP341009.1	Indonesia	2013	Homo sapiens		isolate bba8	3215		B	adw2	0	0	G	A	G	no mutation	G	P	L
AB713529.1	Indonesia	2010	Homo sapiens	serum from hemodialysis patient	isolate YOGHhbv68	3215		B	adw2	0	T131N	G	A	G	no mutation	G	Q	L
AB713528.1	Indonesia	2010	Homo sapiens	serum from hemodialysis patient	isolate YOGHhbv44	3215		B	adw2	0	0	A	A	G	no mutation	G	T	L
AB713527.1	Indonesia	2010	Homo sapiens	serum from hemodialysis patient	isolate YOGHhbv30	3215		B	adw2	0	Q129H	G	A	G	no mutation	G	P	L
AB713532.1	Indonesia	2010	Homo sapiens	serum from hemodialysis patient	isolate YOGHhbv132	3215		B	adw2	0	Q129H	A	A	G	no mutation	G	P	L
AB713531.1	Indonesia	2010	Homo sapiens	serum from hemodialysis patient	isolate YOGHhbv98	3215		B	adw2	0	0	G	A	G	no mutation	G	T	L
AB713530.1	Indonesia	2010	Homo sapiens	serum from hemodialysis patient	isolate YOGHhbv94	3215		B	adw2	L180W (not typical)	T131N, C137W	A	A	G	no mutation	G	Q	L
LC349879.1	Indonesia	2015	Homo sapiens		isolate F2	3215		B	adw2	0	0	G	A	G	no mutation	A	P	L
LC349878.1	Indonesia	2015	Homo sapiens		isolate E2	3215		B	adw2	0	0	G	T	A	double mutations	G	T	L
LC349877.1	Indonesia	2015	Homo sapiens		isolate D2	3215		B	adw2	0	0	G	A	G	no mutation	G	T	L
LC349876.1	Indonesia	2015	Homo sapiens		isolate C2	3216		B	adw2	0	0	G	A	G	no mutation	A	T	L
LC349875.1	Indonesia	2015	Homo sapiens		isolate B2	3215		B	adw2	0	0	G	A	G	no mutation	A	P	L
LC349874.1	Indonesia	2015	Homo sapiens		isolate A2	3215		B	adw2	0	0	A	T	A	double mutations	A	P	L
LC349873.1	Indonesia	2015	Homo sapiens		isolate G1	3215		B	adw2	0	0	G	A	G	no mutation	G	P	L
LC349872.1	Indonesia	2015	Homo sapiens		isolate F1	3215		B	adw2	0	T123A	G	T	A	double mutations	G	P	L
LC349871.1	Indonesia	2015	Homo sapiens		isolate D1	3215		B	adw3	0	0	G	A	G	no mutation	A	P	L
LC349870.1	Indonesia	2015	Homo sapiens		isolate C1	3215		B	adw2	0	0	G	T	A	double mutations	A	P	L
LC349869.1	Indonesia	2015	Homo sapiens		isolate B1	3215		B	adw2	0	0	A	T	G	only A1762T	A	L	L
LC349868.1	Indonesia	2015	Homo sapiens		isolate A1	3215		B	adw2	0	0	G	T	A	double mutations	A	P	L
D00331.1	Indonesia		Homo sapiens	plasma from asymptomatic carrier of HBsAg	clone pIDW420	3215	also HPBADW3, hypothetical EcoRI site	B	adw2	0	0	G	A	G	no mutation	G	P	L
AB644287.1	Indonesia		Homo sapiens	serum	isolate NAB52	3215		C	ayr	0	0	G	A	G	no mutation	G	P	M
AB644286.1	Indonesia		Homo sapiens	serum	isolate NAB47	3215		C	adr	0	0	G	A	G	no mutation	G	P	L
AB644285.1	Indonesia		Homo sapiens	serum	isolate NAB46	3164		C	adr	0	I126IT	G	A	R	unassigned	G	L	L
AB644284.1	Indonesia		Homo sapiens	serum	isolate NAB32	3215		C	adr	0	0	G	A	G	no mutation	A	P	M
AB644283.1	Indonesia		Homo sapiens	serum	isolate NAB28	3215		C	adr	0	0	G	A	G	no mutation	A	T	M
AB644282.1	Indonesia		Homo sapiens	serum	isolate NAB20	3203	12-nt deletion in preS2	C	adr	0	0	G	A	G	no mutation	A	P	L
AB644281.1	Indonesia		Homo sapiens	serum	isolate NAB9	3215		C	adr	0	0	G	A	G	no mutation	A	P	L
AB644280.1	Indonesia		Homo sapiens	serum	isolate NAB1	3285	30-nt deletion in preS2	C	adr	0	0	G	A	G	no mutation	A	Q	L
AB560662.1	Indonesia	2006	Homo sapiens	serum	isolate 60PU	3215		C	adr	0	0	G	A	A	only G1764A	G	T	L
AB560661.1	Indonesia	2006	Homo sapiens	serum	isolate 58PU	3215		C	adr	0	0	G	A	G	no mutation	G	P	L
AB554025.1	Indonesia		Homo sapiens	serum	isolate MRK89073	3215		C	adr	M204R (not typical mutation)	G145GR	G	A	G	no mutation	G	P	L
AB554024.1	Indonesia		Homo sapiens	serum	isolate GRS08538	3179		D	ayw2	T184A (possible resistance)	0	G	A	G	no mutation	G	P	P
AB554023.1	Indonesia		Homo sapiens	serum	isolate GRS08457	3179		D	ayw2	0	0	G	A	G	no mutation	G	P	L
AB554022.1	Indonesia		Homo sapiens	serum	isolate GRS08325	3215		C	adr	0	0	G	T	A	double mutations	G	T	L
AB554021.1	Indonesia		Homo sapiens	serum	isolate GRS08298	3215		C	adr	0	0	G	A	G	no mutation	G	P	L
AB554020.1	Indonesia		Homo sapiens	serum	isolate NMB09124	3215		C	ayr	0	0	G	A	G	no mutation	A	T	L
AB554019.1	Indonesia		Homo sapiens	serum	isolate NMB09122	3215		C	ayr	0	0	G	A	G	no mutation	G	P	L
AB554018.1	Indonesia		Homo sapiens	serum	isolate NMB09075	3215		C	adr	0	0	G	A	G	no mutation	G	P	L
AB554017.1	Indonesia		Homo sapiens	serum	isolate NMB09010	3215		B	adw2	0	0	G	A	G	no mutation	G	P	L
AB554016.1	Indonesia		Homo sapiens	serum	isolate TRF08226	3179		D	ayw2	0	0	G	A	G	no mutation	G	P	L
AB554015.1	Indonesia		Homo sapiens	serum	isolate TRF08111	3215		C	adr	0	0	G	A	G	no mutation	G	P	L
AB554014.1	Indonesia		Homo sapiens	serum	isolate TRF08029	3215		C	adr	0	0	G	A	G	no mutation	G	P	L
AB540585.1	Indonesia		Homo sapiens	serum	strain C0901192(NT18)	3215		C	adr	0	0	A	T	A	double mutations	A	I	M
AB540584.1	Indonesia		Homo sapiens	serum	strain C0901190(NT16)	3215		C	adr	0	T131NT	G	A	G	no mutation	G	P	V
AB540583.1	Indonesia		Homo sapiens	serum	strain C0901177(NT3)	3215		C	adr	0	0	G	T	A	double mutations	A	Q	L
AB540582.1	Indonesia		Homo sapiens	serum	strain B0901189(NT15)	3215		B	ayw1	0	0	G	A	G	no mutation	G	P	L
FJ023668.1	Laos		Homo sapiens (known from journal)		isolate I2_M04-3223	3215		I	ayw1	0	0	G	A	G	no mutation	G	P	L
FJ023673.1	Laos		Homo sapiens (known from journal)		isolate I2_M04-4997	3215		I	ayw1	0	0	A	A	G	no mutation	G	P	L
FJ023672.1	Laos		Homo sapiens (known from journal)		isolate I2_M04-2305	3215		I	ayw1	0	T131N	G	A	G	no mutation	A	P	L
FJ023671.1	Laos		Homo sapiens (known from journal)		isolate I2_M04-3733	3212		I	ayw1	0	0	A	A	G	no mutation	G	P	L
FJ023670.1	Laos		Homo sapiens (known from journal)		isolate I2_M04-3724	3215		I	ayw1	0	0	A	A	G	no mutation	G	P	L
FJ023669.1	Laos		Homo sapiens (known from journal)		isolate I2_M04-3665	3215		I	ayw1	0	0	G	A	G	no mutation	G	P	L
FJ023667.1	Laos		Homo sapiens (known from journal)		isolate I2_M04-2742	3215		I	ayw1	0	0	G	A	G	no mutation	G	P	L
FJ023666.1	Laos		Homo sapiens (known from journal)		isolate I2_M04-1907	3215		I	ayw1	0	0	G	A	G	no mutation	A	P	L
FJ023665.1	Laos		Homo sapiens (known from journal)		isolate I2_M04-0033	3215		I	ayw1	0	0	G	A	G	no mutation	A	P	L
FJ023664.1	Laos		Homo sapiens (known from journal)		isolate I2_M04-0026	3215		I	ayw1	0	0	A	A	G	no mutation	G	P	L
FJ023662.1	Laos		Homo sapiens (known from journal)		isolate I1_M04-3718	3215		I	adw2	0	0	G	T	A	double mutations	G	L	L
FJ023661.1	Laos		Homo sapiens (known from journal)		isolate I1_M05-0592	3215		I	adw2	0	0	G	A	G	no mutation	G	P	L
FJ023660.1	Laos		Homo sapiens (known from journal)		isolate I1_M04-3692	3215		I	adw2	0	0	G	A	G	no mutation	G	P	L
FJ023659.1	Laos		Homo sapiens (known from journal)		isolate I1_M04-0469	3212		I	adw2	0	0	G	T	A	double mutations	G	P	L
KT987426.1	Myanmar	2014	Homo sapiens	plasma	isolate MMHBV009	3215		C	adr	0	0	A	A	G	no mutation	G	P	L
KT987425.1	Myanmar	2014	Homo sapiens	plasma	isolate MMHBV011	3215		C	adr	0	0	G	A	G	no mutation	G	P	L
KT987424.1	Myanmar	2014	Homo sapiens	plasma	isolate MMHBV010	3215		C	adr	0	0	G	A	G	no mutation	G	P	L
KT987423.1	Myanmar	2014	Homo sapiens	plasma	isolate MMHBV008	3227		C	adr	0	0	G	A	G	no mutation	G	P	L
KT307719.1	Myanmar	2014	Homo sapiens	plasma	isolate MMHBV003	3215		C	adr	0	0	G	A	G	no mutation	G	P	L
KT307718.1	Myanmar	2014	Homo sapiens	plasma	isolate MMHBV001	3215		C	adr	0	0	A	A	G	no mutation	G	P	L
KU051427.1	Myanmar	2014	Homo sapiens	plasma	isolate MMHBV002	3215		C	adr	0	0	G	A	G	no mutation	G	P	L
KU051426.1	Myanmar	2014	Homo sapiens	plasma	isolate MMHBV017	3215		C	adr	0	0	G	A	G	no mutation	G	P	L
KU051425.1	Myanmar	2014	Homo sapiens	plasma	isolate MMHBV018	3215		C	adr	0	0	A	A	G	no mutation	G	P	L
KU051424.1	Myanmar	2014	Homo sapiens	plasma	isolate MMHBV014	3215		C	adw2	0	0	G	A	G	no mutation	G	P	L
KU051423.1	Myanmar	2014	Homo sapiens	plasma	isolate MMHBV012	3215		C	adr	0	0	G	A	G	no mutation	G	P	L
KT364721.1	Myanmar	2014	Homo sapiens	plasma	isolate MMHBV007	3215		C	adr	0	0	G	A	G	no mutation	G	P	L
KT364720.1	Myanmar	2014	Homo sapiens	plasma	isolate MMHBV006	3227		C	adr	0	Y100C	G	A	G	no mutation	G	P	L
KT364719.1	Myanmar	2014	Homo sapiens	plasma	isolate MMHBV005	3227		C	adr	0	Y100C	G	A	G	no mutation	G	P	L
KT364718.1	Myanmar	2014	Homo sapiens	plasma	isolate MMHBV004	3215		C	adr	0	0	G	A	G	no mutation	G	P	L
AB112408.1	Myanmar		Homo sapiens (known from journal)		isolate HBV-MY683	3206	deletion in Pre-S2	C	adr	0	T131I	G	T	A	double mutations	G	P	L
AB112348.1	Myanmar		Homo sapiens (known from journal)		isolate HBV-MY656	3215		C	adr	0	T131D	G	A	G	no mutation	G	P	L
AB112066.1	Myanmar		Homo sapiens (known from journal)		isolate HBV-MY624	3215		C	adr	0	I126N	G	T	A	double mutations	G	P	L
EU670263.1	Philippines		Homo sapiens (known from journal)		isolate ph105	3215		C	adr	0	0	G	A	G	no mutation	G	P	L
EU410082.1	Philippines		Homo sapiens (known from journal)		isolate ph81	3221		A	adw2	0	0	A	A	A	only G1764A	G	P	L
EU410081.1	Philippines		Homo sapiens (known from journal)		isolate ph80	3215		C	adw2	0	0	G	A	G	no mutation	G	P	L
EU410080.1	Philippines		Homo sapiens (known from journal)		isolate ph76	3215		C	adw2	0	0	G	A	G	no mutation	G	P	L
EU410079.1	Philippines		Homo sapiens (known from journal)		isolate ph109	3215		C	adw2	0	0	A	T	A	double mutations	G	P	L
M57663.2	Philippines		Homo sapiens (known from journal)		clone pFDW294	3221	also known HPBADWZCG	A	adw2	0	0	G	A	G	no mutation	G	P	L
AY934774.1	Philippines		Homo sapiens	serum	isolate 9615549	3221		A	adw2	0	0	A	A	G	no mutation	G	P	L
AB116093.1	Philippines		Homo sapiens (known from journal)		isolate HBV-PH25	3221		A	adw2	0	0	G	T	A	double mutations	G	P	L
AB116091.1	Philippines		Homo sapiens (known from journal)		isolate HBV-PH1	3221		A	ayw1	0	P120T	G	T	A	double mutations	G	P	L
AB116094.1	Philippines		Homo sapiens (known from journal)		isolate HBV-PH4	3221		A	ayw1	0	P120T, D144G	G	T	A	double mutations	G	P	L
AB116092.1	Philippines		Homo sapiens (known from journal)		isolate HBV-PH20	3221		A	adw2	A181S	0	G	T	A	double mutations	G	P	L
KM999992.1	Philippines	2013	Homo sapiens		isolate SEA-05	3215		C	adw2	0	0	G	A	G	no mutation	G	P	L
AB241117.1	Philippines		Homo sapiens (known from journal)		isolate PhHCC05	3215		B	ayw1	0	0	G	T	A	double mutations	G	P	L
AB241116.1	Philippines		Homo sapiens (known from journal)		isolate PhHCC03	3179		B	ayw1	0	0	G	T	A	double mutations	G	P	L
AB241115.1	Philippines		Homo sapiens (known from journal)		isolate PhCH09	3221		A	adw2	0	0	G	A	G	no mutation	G	P	V
AB241114.1	Philippines		Homo sapiens (known from journal)		isolate PhHCC01	3221		A	adw2	0	0	G	A	G	no mutation	G	P	L
AB241113.1	Philippines		Homo sapiens (known from journal)		isolate PhHCC13	3059		C	adw2	0	I126N	G	T	A	double mutations	G	P	L
AB241112.1	Philippines		Homo sapiens (known from journal)		isolate PhHCC15	3059		C	adw2	L180M (possible resistant)	T126N	G	T	A	double mutations	G	P	L
AB241111.1	Philippines		Homo sapiens (known from journal)		isolate PhLC14	3215		C	adw2	L180M, M204V	0	G	A	G	no mutation	G	P	L
AB241110.1	Philippines		Homo sapiens (known from journal)		isolate PhLC03	3215		C	adw2	0	0	G	A	G	no mutation	G	P	L
AB241109.1	Philippines		Homo sapiens (known from journal)		isolate PhCH2	3215		C	adw2	0	0	G	A	G	no mutation	G	P	L
AB219430.1	Philippines		Homo sapiens		isolate PNN5	3215		B	adw2	0	0	G	A	G	no mutation	G	P	L
AB219429.1	Philippines		Homo sapiens		isolate PNN4	3215		B	ayw1	0	0	G	A	G	no mutation	G	P	L
AB219428.1	Philippines		Homo sapiens		isolate PNN3	3215		B	ayw1	0	0	G	A	G	no mutation	G	P	L
AB219427.1	Philippines		Homo sapiens		isolate PNN2	3215		B	ayw1	0	D144E	G	A	G	no mutation	A	P	L
AB219426.1	Philippines		Homo sapiens		isolate PNN1	3215		B	ayw1	0	0	G	A	G	no mutation	G	P	L
KJ803827.1	Malaysia	2012	Homo sapiens		isolate MY830498	3215		C/CB	adr	0	T126I	G	T	A	double mutations	G	A	L
KJ803826.1	Malaysia	2013	Homo sapiens		isolate MY491357	3215		C	adr	0	0	G	A	A	only G1764A	G	T	L
KJ803825.1	Malaysia	2012	Homo sapiens		isolate MY381508	3215		B	adw2	0	0	G	A	G	no mutation	A	P	L
KJ803824.1	Malaysia	2013	Homo sapiens		isolate MY502457	3215		B	adw2	0	0	G	A	G	no mutation	A	P	L
KJ803823.1	Malaysia	2013	Homo sapiens		isolate MY342396	3215		C	adr	0	0	G	T	A	double mutations	G	P	L
KJ803822.1	Malaysia	2013	Homo sapiens		isolate MY091938	3215		C	adr	0	0	G	A	G	no mutation	G	P	M
KJ803821.1	Malaysia	2013	Homo sapiens		isolate MY500621	3215		B	adw2	M204I	0	A	T	A	double mutations	A	P	L
KJ803820.1	Malaysia	2013	Homo sapiens		isolate MY081397	3215		B	adw2	0	T126I	A	A	G	no mutation	A	L	L
KJ803819.1	Malaysia	2012	Homo sapiens		isolate MY131767	3197		B	adw2	0	0	G	A	G	no mutation	A	P	L
KJ803818.1	Malaysia	2013	Homo sapiens		isolate MY403021	3215		C	adr	0	0	A	A	G	no mutation	G	P	M
KJ803817.1	Malaysia	2012	Homo sapiens		isolate MY241913	3215		B	adw2	0	0	G	T	G	only A1762T	G	P	L
KJ803816.1	Malaysia	2012	Homo sapiens		isolate MY540630	3215		B	adw2	0	0	G	A	A	only G1764A	A	P	L
KJ803815.1	Malaysia	2013	Homo sapiens		isolate MY070852	3215		C	adr	0	0	G	A	G	no mutation	G	P	L
KJ803814.1	Malaysia	2013	Homo sapiens		isolate MY062175	3215		C	adr	0	0	A	A	G	no mutation	G	L	L
KJ803813.1	Malaysia	2013	Homo sapiens		isolate MY402913	3215		C	adr	0	0	A	A	G	no mutation	G	T	L
KJ803812.1	Malaysia	2013	Homo sapiens		isolate MY501336	3215		C	adr	0	S143L	G	A	G	no mutation	A	P	L
KJ803811.1	Malaysia	2013	Homo sapiens		isolate MY511545	3215		C	adr	0	0	G	A	G	no mutation	G	P	L
KJ803810.1	Malaysia	2013	Homo sapiens		isolate MY193082	3215		C	adr	0	T131N	A	A	G	no mutation	A	T	L
KJ803809.1	Malaysia	2012	Homo sapiens		isolate MY571524	3215		C	adr	0	I126N	G	A	G	no mutation	A	P	V
KJ803808.1	Malaysia	2012	Homo sapiens		isolate MY571290	3215		B	adw2	0	0	G	A	G	no mutation	A	P	L
KJ803807.1	Malaysia	2013	Homo sapiens		isolate MY002856	3215		B	adw2	0	0	G	A	G	no mutation	A	P	L
KJ803806.1	Malaysia	2013	Homo sapiens		isolate MY081577	3215		B	adw2	0	0	A	A	G	no mutation	G	P	M
KJ803805.1	Malaysia	2013	Homo sapiens		isolate MY491666	3215		B	adw2	0	0	G	T	A	double mutations	A	P	L
KJ803804.1	Malaysia	2013	Homo sapiens		isolate MY590465	3215		C	adr	0	0	A	A	G	no mutation	G	P	L
KJ803803.1	Malaysia	2013	Homo sapiens		isolate MY501032	3215		B/BC	adw2	0	0	G	A	G	no mutation	A	P	L
KJ803802.1	Malaysia	2012	Homo sapiens		isolate MY604675	3215		B	adw2	0	T143L	G	A	A	only G1764A	G	P	L
KJ803801.1	Malaysia	2012	Homo sapiens		isolate MY035746	3215		B	adw2	0	0	G	A	G	no mutation	G	P	L
KJ803800.1	Malaysia	2012	Homo sapiens		isolate MY836508	3215		C	adr	0	0	G	A	G	no mutation	G	P	V
KJ803799.1	Malaysia	2012	Homo sapiens		isolate MY677465	3215		C	adr	0	0	G	A	G	no mutation	G	P	L
KJ803798.1	Malaysia	2012	Homo sapiens		isolate MY464961	3215		C	adr	0	0	G	A	G	no mutation	G	P	L
KJ803797.1	Malaysia	2012	Homo sapiens		isolate MY775775	3215		B	adw2	0	0	G	A	G	no mutation	G	P	L
KJ803796.1	Malaysia	2012	Homo sapiens		isolate MY711763	3215		B	adw2	0	0	G	T	G	only A1762T	G	P	L
KJ803795.1	Malaysia	2012	Homo sapiens		isolate MY789421	3215		B	adw2	0	0	G	T	G	only A1762T	G	P	L
KJ803794.1	Malaysia	2012	Homo sapiens		isolate MY81273	3215		C	adr	0	I126N	A	A	G	no mutation	G	P	L
KJ803793.1	Malaysia	2012	Homo sapiens		isolate MY843805	3215		C	adr	0	0	G	A	G	no mutation	G	P	V
KJ803792.1	Malaysia	2012	Homo sapiens		isolate MY851636	3203		C	adr	0	T123N	A	C	G	unassigned	G	P	L
KJ803791.1	Malaysia	2012	Homo sapiens		isolate MY824318	3215		B	adw2	0	0	G	T	A	double mutations	A	P	V
KJ803790.1	Malaysia	2012	Homo sapiens		isolate MY853912	3215		C	adw2	0	0	G	T	A	double mutations	G	P	L
KJ803789.1	Malaysia	2012	Homo sapiens		isolate MY303852	3215		B	adw2	0	0	G	A	G	no mutation	A	P	L
KJ803788.1	Malaysia	2012	Homo sapiens		isolate MY541105	3215		C	adr	0	0	A	A	G	no mutation	G	P	L
KJ803787.1	Malaysia	2012	Homo sapiens		isolate MY853571	3203		B	adw2	0	0	A	A	G	no mutation	G	P	L
KJ803786.1	Malaysia	2012	Homo sapiens		isolate MY846440	3215		B	adw2	0	0	G	T	A	double mutations	A	T	L
KJ803785.1	Malaysia	2012	Homo sapiens		isolate MY34920	3215		C	adr	0	0	G	A	G	no mutation	G	P	L
KJ803784.1	Malaysia	2012	Homo sapiens		isolate MY781114	3215		B	adw2	0	0	G	T	A	double mutations	G	P	L
KJ803783.1	Malaysia	2012	Homo sapiens		isolate MY266289	3215		B	adw2	0	0	G	A	G	no mutation	G	P	L
KJ803782.1	Malaysia	2012	Homo sapiens		isolate MY34118	3215		B	adw2	0	0	G	A	G	no mutation	G	P	L
KJ803781.1	Malaysia	2012	Homo sapiens		isolate MY799421	3215		B	adw2	0	0	G	A	G	no mutation	G	P	L
KJ803780.1	Malaysia	2012	Homo sapiens		isolate MY797212	3215		C	adr	0	0	G	T	A	double mutations	G	T	L
KJ803779.1	Malaysia	2012	Homo sapiens		isolate MY814443	3215		C	adr	0	0	G	A	G	no mutation	G	P	L
KJ803778.1	Malaysia	2012	Homo sapiens		isolate MY753983	3215		C/CB	adw2	0	0	A	A	G	no mutation	G	P	L
KJ803777.1	Malaysia	2012	Homo sapiens		isolate MY772684	3215		C	adr	0	T131N	G	A	G	no mutation	G	L	M
KJ803776.1	Malaysia	2012	Homo sapiens		isolate MY854757	3215		C	adr	0	0	G	T	A	double mutations	G	P	L
KJ803775.1	Malaysia	2012	Homo sapiens		isolate MY741196	3215		B	adw2	0	0	A	A	G	no mutation	A	P	L
KJ803774.1	Malaysia	2012	Homo sapiens		isolate MY98472	3215		C	adw3	0	0	A	A	G	no mutation	G	P	L
KJ803773.1	Malaysia	2012	Homo sapiens		isolate MY727093	3215		B	adw2	0	0	A	A	G	no mutation	A	P	L
KJ803772.1	Malaysia	2012	Homo sapiens		isolate MY816598	3215		B/BC	adr	0	T126I	G	T	A	double mutations	G	Q	L
KJ803771.1	Malaysia	2012	Homo sapiens		isolate MY62981	3182		D	ayw3	0	A128V	G	A	G	no mutation	A	P	L
KJ803770.1	Malaysia	2012	Homo sapiens		isolate MY836190	3215		C	adr	0	Y100C	G	T	A	double mutations	G	P	L
KJ803769.1	Malaysia	2012	Homo sapiens		isolate MY630304	3194		C	adr	L180M, M204I	0	G	T	A	double mutations	A	Q	V
KJ803768.1	Malaysia	2012	Homo sapiens		isolate MY495063	3215		B	adw2	0	0	G	T	A	double mutations	A	P	L
KJ803767.1	Malaysia	2012	Homo sapiens		isolate MY795059	3215		C	adr	0	0	G	T	A	double mutations	A	L	L
KJ803766.1	Malaysia	2012	Homo sapiens		isolate MY5113	3215		C	adr	0	I126N	A	T	A	double mutations	G	P	L
KJ803765.1	Malaysia	2012	Homo sapiens		isolate MY5205	3215		C	adr	0	0	G	T	A	double mutations	A	P	M
KJ803764.1	Malaysia	2012	Homo sapiens		isolate MY043147	3215		B	adw2	0	0	G	A	G	no mutation	G	P	L
KJ803763.1	Malaysia	2012	Homo sapiens		isolate MY790800	3215		B	adw2	0	0	G	A	G	no mutation	G	P	L
KJ803762.1	Malaysia	2012	Homo sapiens		isolate MY799841	3215		C	adr	0	0	G	A	A	only G1764A	G	P	V
KJ803761.1	Malaysia	2012	Homo sapiens		isolate MY761182	3215		C	adr	0	0	G	T	G	only A1762T	G	P	L
KJ803760.1	Malaysia	2012	Homo sapiens		isolate MY805753	3215		C	adr	0	I126N	G	T	A	double mutations	A	P	L
KJ803759.1	Malaysia	2012	Homo sapiens		isolate MY114622	3215		C	adr	0	0	G	T	G	only A1762T	G	P	L
KJ803758.1	Malaysia	2012	Homo sapiens		isolate MY484998	3215		B	adw2	0	0	G	A	G	no mutation	A	P	L
KJ803757.1	Malaysia	2012	Homo sapiens		isolate MY333850	3215		C	adr	0	0	G	T	A	double mutations	G	L	L
KJ803756.1	Malaysia	2012	Homo sapiens		isolate MY727495	3215		B	adw2	0	0	G	A	G	no mutation	A	P	L
KJ803755.1	Malaysia	2012	Homo sapiens		isolate MY247131	3215		B	adw2	0	0	G	A	G	no mutation	A	P	L
KJ803754.1	Malaysia	2012	Homo sapiens		isolate MY832150	3215		C	adr	0	0	G	A	G	no mutation	G	T	L
KJ803753.1	Malaysia	2012	Homo sapiens		isolate MY515920	3215		C	adr	0	0	G	T	A	double mutations	G	P	L
KJ803752.1	Malaysia	2012	Homo sapiens		isolate MY155693	3215		B	adw2	0	0	G	A	G	no mutation	G	P	L
MK818227.1	Malaysia	2014	Homo sapiens	plasma	isolate CH114	3215		C	adr	0	0	G	T	A	double mutations	G	P	L
MK818226.1	Malaysia	2014	Homo sapiens	plasma	isolate CH003	3216		B	adw2	0	0	A	T	A	double mutations	A	P	L
MK818225.1	Malaysia	2014	Homo sapiens	plasma	isolate CH085	3076		B	adw2	0	0	G	A	G	no mutation	A	P	L
MK818224.1	Malaysia	2014	Homo sapiens	plasma	isolate CH146	3216		B	adw2	0	0	A	A	G	no mutation	A	P	L
MK818223.1	Malaysia	2014	Homo sapiens	plasma	isolate CH058	3215		B	adw2	0	0	G	A	G	no mutation	A	P	L
MK818222.1	Malaysia	2014	Homo sapiens	plasma	isolate CH005	2997		B	adw2	0	0	A	T	A	double mutations	A	P	L
KX276858.1	Malaysia	2014	Homo sapiens		isolate CH014	3215		B	ayw1	0	0	G	A	G	no mutation	R	P	L
KX276857.1	Malaysia	2014	Homo sapiens		isolate CH027	3182		D	ayw3	0	A128V	G	Y	R	unassigned	A	P	L
KX276856.1	Malaysia	2014	Homo sapiens		isolate CH168	3182		D	ayw3	0	A128V	G	A	G	no mutation	A	P	L
KX276855.1	Malaysia	2014	Homo sapiens		isolate CH040	3215		C	adr	0	Y100CY	G	T	A	double mutations	A	P	L
KX276854.1	Malaysia	2014	Homo sapiens		isolate CH021	3215		C	adr	0	0	G	A	G	no mutation	A	P	L
KX276853.1	Malaysia	2014	Homo sapiens		isolate CH008	3215		C	adr	0	0	G	T	A	double mutations	G	P	L
KX276852.1	Malaysia	2014	Homo sapiens		isolate CH136	3215		C	adr	0	0	G	T	A	double mutations	G	P	L
KX276851.1	Malaysia	2014	Homo sapiens		isolate CH080	3215		C	adr	0	0	G	T	A	double mutations	G	T	L
KX276850.1	Malaysia	2014	Homo sapiens		isolate CH054	3215		C	adr	0	I126IST	R	T	A	double mutations	R	P	L
KX276849.1	Malaysia	2014	Homo sapiens		isolate CH034	3182		C	adr	0	0	G	T	A	double mutations	A	P	L
KX276848.1	Malaysia	2014	Homo sapiens		isolate CH001	3215		C	adr	0	0	G	T	A	double mutations	A	X	L
KX276847.1	Malaysia	2014	Homo sapiens		isolate CH113	3215		C	adr	0	0	G	A	G	no mutation	A	T	L
KX276846.1	Malaysia	2014	Homo sapiens		isolate CH036	3221		C	adr	T184ST (possible resistance)	M133IM	A	T	A	double mutations	G	A	L
KX276845.1	Malaysia	2014	Homo sapiens		isolate CH133	3216		C	adr	0	0	G	A	A	only G1764A	G	P	L
KX276844.1	Malaysia	2014	Homo sapiens		isolate CH124	3215		C	adr	0	0	G	T	A	double mutations	R	P	L
KX276843.1	Malaysia	2014	Homo sapiens		isolate CH125	3216		C	adr	0	0	G	T	A	double mutations	G	P	L
KX276842.1	Malaysia	2014	Homo sapiens		isolate CH079	3216		C	adr	0	0	G	T	A	double mutations	G	P	L
KX276841.1	Malaysia	2014	Homo sapiens		isolate CH047	3215		C	adw2	V173A (not typical)	0	A	T	A	double mutations	G	P	L
KX276840.1	Malaysia	2014	Homo sapiens		isolate CH018	3215		C	adr	0	G145A	A	A	G	no mutation	G	L	L
KX276839.1	Malaysia	2014	Homo sapiens		isolate CH086	3215		C	adr	0	0	G	T	A	double mutations	A	I	L
KX276838.1	Malaysia	2014	Homo sapiens		isolate CH015	3215		C	adr	0	0	G	T	A	double mutations	A	P	V
KX276837.1	Malaysia	2014	Homo sapiens		isolate CH087	3215		C	adr	0	0	G	A	A	only G1764A	A	X	X
KX276836.1	Malaysia	2014	Homo sapiens		isolate CH065	3215		C	adr	0	0	G	T	A	double mutations	A	P	L
KX276835.1	Malaysia	2014	Homo sapiens		isolate CH126	3215		C	adr	0	0	G	W	R	unassigned	A	P	V
KX276834.1	Malaysia	2014	Homo sapiens		isolate CH039	3223		C	adr	0	0	R	A	G	no mutation	A	P	V
KX276833.1	Malaysia	2014	Homo sapiens		isolate CH066	3191		C	adr	0	0	A	T	A	double mutations	A	T	L
KX276832.1	Malaysia	2014	Homo sapiens		isolate CH016	3216		C	adr	0	0	A	A	G	no mutation	A	A	M
KX276831.1	Malaysia	2014	Homo sapiens		isolate CH042	3170		C	adr	0	I126IN	A	A	G	no mutation	A	X	V
KX276830.1	Malaysia	2014	Homo sapiens		isolate CH028	3215		B	adw2	0	0	G	A	G	no mutation	G	P	L
KX276829.1	Malaysia	2014	Homo sapiens		isolate CH002	3215		B	adw2	0	0	G	A	G	no mutation	A	P	L
KX276828.1	Malaysia	2014	Homo sapiens		isolate CH129	3215		B	adw2	0	0	G	A	G	no mutation	A	P	L
KX276827.1	Malaysia	2014	Homo sapiens		isolate CH053	3215		B	ayw1	0	0	G	A	G	no mutation	R	P	L
KX276826.1	Malaysia	2014	Homo sapiens		isolate CH006	3216		B	adw2	0	0	G	T	A	double mutations	G	I	L
KX276825.1	Malaysia	2014	Homo sapiens		isolate CH159	3215		B	adw3	0	0	G	A	G	no mutation	A	P	L
KX276824.1	Malaysia	2014	Homo sapiens		isolate CH032	3215		B	adw2	0	0	G	A	G	no mutation	G	P	L
KX276823.1	Malaysia	2014	Homo sapiens		isolate CH011	3215		B	adw2	0	0	G	T	A	double mutations	A	P	L
KX276822.1	Malaysia	2014	Homo sapiens		isolate CH100	3215		B	ayw2	I233IM (not typical)	0	G	A	G	no mutation	A	P	L
KX276821.1	Malaysia	2014	Homo sapiens		isolate CH095	3215		B	adw2	0	G145GR	G	A	G	no mutation	G	Q	L
KX276820.1	Malaysia	2014	Homo sapiens		isolate CH120	3215		B	adw2	0	0	G	A	G	no mutation	A	P	L
KX276819.1	Malaysia	2014	Homo sapiens		isolate CH155	3215		B	adw2	0	T126ST, T131N	G	A	G	no mutation	A	P	L
KX276818.1	Malaysia	2014	Homo sapiens		isolate CH068	3215		B	adw2	0	0	G	A	G	no mutation	A	P	L
KX276817.1	Malaysia	2014	Homo sapiens		isolate CH169	3215		B	adw2	0	0	G	T	A	double mutations	R	P	L
KX276816.1	Malaysia	2014	Homo sapiens		isolate CH004	3215		B	ayw1	0	0	C	T	A	double mutations	A	P	L
KX276815.1	Malaysia	2014	Homo sapiens		isolate CH030	3215		B	ayw1	0	0	G	A	G	no mutation	A	P	L
KX276814.1	Malaysia	2014	Homo sapiens		isolate CH022	3215		B	adw2	0	0	G	A	G	no mutation	A	P	L
KX276813.1	Malaysia	2014	Homo sapiens		isolate CH023	3215		B	adw2	0	0	G	W	R	unassigned	A	P	L
KX276812.1	Malaysia	2014	Homo sapiens		isolate CH009	3215		B	unassigned	0	0	A	T	A	double mutations	A	P	L
KX276811.1	Malaysia	2014	Homo sapiens		isolate CH128	3215		B	adw2	0	0	G	T	A	double mutations	A	P	L
KX276810.1	Malaysia	2014	Homo sapiens		isolate CH007	3215		B	adw2	0	0	G	T	A	double mutations	A	P	L
KX276809.1	Malaysia	2014	Homo sapiens		isolate CH075	3215		B	adw2	0	0	G	A	G	no mutation	G	P	L
KX276808.1	Malaysia	2014	Homo sapiens		isolate CH017	3215		B	adw2	0	0	G	A	G	no mutation	A	P	L
KX276807.1	Malaysia	2014	Homo sapiens		isolate CH084	3215		B	adw2	0	0	G	A	G	no mutation	A	P	L
KX276806.1	Malaysia	2014	Homo sapiens		isolate CH078	3215		B	adw2	0	0	G	A	G	no mutation	G	P	L
KX276805.1	Malaysia	2014	Homo sapiens		isolate CH033	3215		B	adw2	I169IV (not typical)	0	G	A	G	no mutation	G	P	L
KX276804.1	Malaysia	2014	Homo sapiens		isolate CH150	3215		B	adw2	0	0	G	A	G	no mutation	A	P	L
KX276803.1	Malaysia	2014	Homo sapiens		isolate CH041	3215		B	adw2	0	0	G	A	G	no mutation	A	P	L
KX276802.1	Malaysia	2014	Homo sapiens		isolate CH019	3215		B	adw2	0	0	G	A	G	no mutation	A	P	L
KX276801.1	Malaysia	2014	Homo sapiens		isolate CH010	3215		B	adw2	0	0	G	A	G	no mutation	A	A	L
KX276800.1	Malaysia	2014	Homo sapiens		isolate CH056	3215		B	adw2	I233V	0	G	A	G	no mutation	A	P	L
KX276799.1	Malaysia	2014	Homo sapiens		isolate CH020	3215		B	adw2	0	0	G	T	A	double mutations	A	P	L
KX276798.1	Malaysia	2014	Homo sapiens		isolate CH059	3215		B	adw2	0	0	R	A	G	no mutation	A	P	L
KX276797.1	Malaysia	2014	Homo sapiens		isolate CH074	3215		B	adw2	A194AT	0	G	A	G	no mutation	A	P	L
KX276796.1	Malaysia	2014	Homo sapiens		isolate CH119	3215		B	adw2	A194AST	T126S	G	T	A	double mutations	A	P	L
KX276795.1	Malaysia	2014	Homo sapiens		isolate CH045	3215		B	adw2	0	0	G	A	G	no mutation	A	P	L
KX276794.1	Malaysia	2014	Homo sapiens		isolate CH048	3215		B	adw2	0	0	G	T	A	double mutations	A	P	L
KX276793.1	Malaysia	2014	Homo sapiens		isolate CH135	3215		B	adw2	0	0	G	A	G	no mutation	A	P	L
KX276792.1	Malaysia	2014	Homo sapiens		isolate CH051	3215		B	adw2	0	0	G	A	G	no mutation	A	X	L
KX276791.1	Malaysia	2014	Homo sapiens		isolate CH043	3215		B	adw2	0	0	G	W	G	unassigned	A	P	L
KX276790.1	Malaysia	2014	Homo sapiens		isolate CH035	3215		B	adw2	0	0	R	A	G	no mutation	A	X	L
KX276789.1	Malaysia	2014	Homo sapiens		isolate CH044	3164		B	adw2	0	0	G	T	G	only A1762T	A	P	L
KX276788.1	Malaysia	2014	Homo sapiens		isolate CH106	3215		B	adw2	0	0	G	T	A	double mutations	A	P	L
KX276787.1	Malaysia	2014	Homo sapiens		isolate CH050	3215		B	adw2	0	0	G	A	G	no mutation	A	P	L
KX276786.1	Malaysia	2014	Homo sapiens		isolate CH127	3215		B	unassigned	0	0	G	A	G	no mutation	A	X	L
KX276785.1	Malaysia	2014	Homo sapiens		isolate CH046	3215		B	adw3	0	0	G	A	G	no mutation	A	X	L
KX276784.1	Malaysia	2014	Homo sapiens		isolate CH141	3215		B	adw3	0	0	G	A	G	no mutation	A	P	L
KX276783.1	Malaysia	2014	Homo sapiens		isolate CH049	3215		B	adw2	0	T131ST	G	A	G	no mutation	A	P	L
KX276782.1	Malaysia	2014	Homo sapiens		isolate CH094	3215		B	adw2	0	G130R, T131N	G	A	G	no mutation	A	P	L
KX276781.1	Malaysia	2014	Homo sapiens		isolate CH057	3215		B	adw2	0	0	G	T	A	double mutations	A	P	M
KX276780.1	Malaysia	2014	Homo sapiens		isolate CH089	3216		B	adw2	0	T131I	G	T	A	double mutations	G	P	L
KX276779.1	Malaysia	2014	Homo sapiens		isolate CH052	3215		B	adw2	0	0	G	A	G	no mutation	A	P	L
KX276778.1	Malaysia	2014	Homo sapiens		isolate CH063	3215		B	adw2	0	0	G	A	G	no mutation	A	P	L
KX276777.1	Malaysia	2014	Homo sapiens		isolate CH132	3215		B	adw2	0	0	G	A	G	no mutation	R	P	L
KX276776.1	Malaysia	2014	Homo sapiens		isolate CH013	3155		B	adw2	0	0	R	A	G	no mutation	R	P	L
KX276775.1	Malaysia	2014	Homo sapiens		isolate CH107	3179		B	adw2	0	0	G	A	G	no mutation	A	T	L
KX276774.1	Malaysia	2014	Homo sapiens		isolate CH072	3212		B	adw2	0	0	G	A	G	no mutation	G	P	L
KX276773.1	Malaysia	2014	Homo sapiens		isolate CH088	3215		B	adw2	0	0	G	A	G	no mutation	A	P	L
KX276772.1	Malaysia	2014	Homo sapiens		isolate CH111	3215		B	adw2	0	0	G	A	G	no mutation	A	P	L
KX276771.1	Malaysia	2014	Homo sapiens		isolate CH108	3215		B	adw2	I233IT (not typical)	0	G	T	A	double mutations	A	T	L
KX276770.1	Malaysia	2014	Homo sapiens		isolate CH031	3215		B	adw2	0	0	G	A	G	no mutation	A	P	L
KX276769.1	Malaysia	2014	Homo sapiens		isolate CH055	3221		A	adw2	0	0	G	A	G	no mutation	G	P	V
HM011504.1	Malaysia	2009	Homo sapiens	serum	strain HB586	3215		B	adw2	0	0	A	T	A	double mutations	G	P	L
HM011503.1	Malaysia	2009	Homo sapiens	serum	strain HB581	3215		B	adw2	0	0	G	A	G	no mutation	A	P	L
HM011502.1	Malaysia	2009	Homo sapiens	serum	strain HB572	3083		C	adr	0	0	A	T	A	double mutations	R	T	V
HM011501.1	Malaysia	2008	Homo sapiens	serum	strain HB510	3216		C	adr	0	0	G	T	A	double mutations	G	P	L
HM011500.1	Malaysia	2008	Homo sapiens	serum	strain HB448	3215		C	adw2	0	0	G	T	A	double mutations	A	P	V
HM011499.1	Malaysia	2008	Homo sapiens	serum	strain HB434	3215		B	ayw1	0	0	G	A	G	no mutation	R	P	L
HM011498.1	Malaysia	2008	Homo sapiens	serum	strain HB420	3214		B	adw3	0	F134FV	G	A	G	no mutation	G	P	L
HM011497.1	Malaysia	2008	Homo sapiens	serum	strain HB419	3215		C	adr	0	0	A	T	A	double mutations	G	P	L
HM011496.1	Malaysia	2008	Homo sapiens	serum	strain HB405	3215		B	ayw1	0	0	G	T	A	double mutations	A	P	L
HM011495.1	Malaysia	2008	Homo sapiens	serum	strain HB403	3215		C	adr	0	0	A	T	A	double mutations	A	P	L
HM011494.1	Malaysia	2008	Homo sapiens	serum	strain HB400	3215		B	adw2	0	0	G	T	A	double mutations	G	X	L
HM011493.1	Malaysia	2008	Homo sapiens	serum	strain HB304	3215		C	adr	0	0	A	T	A	double mutations	A	P	L
HM011492.1	Malaysia	2008	Homo sapiens	serum	strain HB294	3215		B	adw2	0	0	G	A	G	no mutation	A	P	L
HM011491.1	Malaysia	2008	Homo sapiens	serum	strain HB286	3215		C	adr	0	0	A	T	A	double mutations	G	S	L
HM011490.1	Malaysia	2008	Homo sapiens	serum	strain HB285	3215		B	adw2	0	0	G	A	G	no mutation	A	A	L
HM011489.1	Malaysia	2008	Homo sapiens	serum	strain HB264	3215		C	adr	0	0	G	A	G	no mutation	G	P	V
HM011488.1	Malaysia	2007	Homo sapiens	serum	strain HB181	3215		C	unassigned	0	I126IV	R	T	A	double mutations	G	T	L
HM011487.1	Malaysia	2007	Homo sapiens	serum	strain HB178	3215		B	ayw1	0	Q129HQR, T131N, G145A	G	T	A	double mutations	G	P	L
HM011486.1	Malaysia	2007	Homo sapiens	serum	strain HB151	3215		C	adr	0	0	A	T	A	double mutations	G	X	L
HM011485.1	Malaysia	2007	Homo sapiens	serum	strain HB057	3221		A	unassigned	0	0	G	A	G	no mutation	G	P	L
HM011484.1	Malaysia	2007	Homo sapiens	serum	strain HB562	3215		B	adw2	0	0	A	A	G	no mutation	A	P	L
HM011483.1	Malaysia	2009	Homo sapiens	serum	strain HB547	3215		B	adw2	0	0	G	T	A	double mutations	A	P	L
HM011482.1	Malaysia	2009	Homo sapiens	serum	strain HB536	3215		B	adw2	0	0	A	T	A	double mutations	A	X	L
HM011481.1	Malaysia	2008	Homo sapiens	serum	strain HB528	3212		C	adr	0	0	G	T	A	double mutations	A	I	L
HM011480.1	Malaysia	2008	Homo sapiens	serum	strain HB470	3215		B	adw2	0	0	G	A	G	no mutation	A	P	L
HM011479.1	Malaysia	2008	Homo sapiens	serum	strain HB455	3215		C	adr	0	0	G	A	A	only G1764A	A	X	X
HM011478.1	Malaysia	2008	Homo sapiens	serum	strain HB424	3215		B	adw2	0	0	G	A	G	no mutation	A	X	L
HM011477.1	Malaysia	2008	Homo sapiens	serum	strain HB415	3215		B	adw2	0	0	G	A	G	no mutation	A	P	L
HM011476.1	Malaysia	2008	Homo sapiens	serum	strain HB370	3215		B	adw2	0	0	G	A	G	no mutation	A	P	L
HM011475.1	Malaysia	2008	Homo sapiens	serum	strain HB363	3215		B	adw2	0	0	A	T	A	double mutations	A	I	L
HM011474.1	Malaysia	2008	Homo sapiens	serum	strain HB281	3215		B	adw2	0	0	G	A	G	no mutation	G	P	L
HM011473.1	Malaysia	2008	Homo sapiens	serum	strain HB257	3215		B	adw2	0	0	G	A	G	no mutation	A	P	L
HM011472.1	Malaysia	2008	Homo sapiens	serum	strain HB251	3215		C	adr	0	0	G	T	A	double mutations	G	P	L
HM011471.1	Malaysia	2008	Homo sapiens	serum	strain HB246	3215		B	adw2	0	0	A	A	G	no mutation	A	P	L
HM011470.1	Malaysia	2008	Homo sapiens	serum	strain HB217	3215		B	adw2	0	T131N	A	A	G	no mutation	A	P	L
HM011469.1	Malaysia	2007	Homo sapiens	serum	strain HB213	3215		B	ayw1	0	0	G	A	G	no mutation	A	P	L
HM011468.1	Malaysia	2007	Homo sapiens	serum	strain HB185	3215		C	adr	0	0	G	T	A	double mutations	A	P	L
HM011467.1	Malaysia	2007	Homo sapiens	serum	strain HB172	3212		B	ayw1	0	0	G	A	G	no mutation	A	P	L
HM011466.1	Malaysia	2007	Homo sapiens	serum	strain HB137	3215		B	adw2	0	0	G	T	S	unassigned	A	P	L
HM011465.1	Malaysia	2007	Homo sapiens	serum	strain HB056	3215		C	adr	0	I126IT	A	A	G	no mutation	G	P	V
JQ027334.1	Malaysia	2010	Homo sapiens	serum	strain HB808	3215		B	ayw1	0	0	G	A	G	no mutation	A	Q	L
JQ027333.1	Malaysia	2010	Homo sapiens	serum	strain HB806	3215		C	adr	0	0	G	T	A	double mutations	G	Q	L
JQ027332.1	Malaysia	2009	Homo sapiens	serum	strain HB785	3068		C	adr	0	C121CY, F134S	G	T	A	double mutations	G	P	M
JQ027331.1	Malaysia	2009	Homo sapiens	serum	strain HB781	3215		B	adw2	0	T131N	G	A	G	no mutation	A	P	L
JQ027330.1	Malaysia	2009	Homo sapiens	serum	strain HB753	3215		B	adw2	0	T131N	G	A	G	no mutation	A	P	L
JQ027329.1	Malaysia	2009	Homo sapiens	serum	strain HB743	3161		B	adw2	0	0	A	T	A	double mutations	A	P	L
JQ027328.1	Malaysia	2009	Homo sapiens	serum	strain HB725	3099		B	unassigned	0	0	G	A	G	no mutation	A	P	L
JQ027327.1	Malaysia	2009	Homo sapiens	serum	strain HB560	3068		C	unassigned	0	T131IT, F134FV	A	within deletion region	within deletion region	unassigned	G	H	L
JQ027326.1	Malaysia	2009	Homo sapiens	serum	strain HB599	3216		C	adr	0	G145AG	G	T	A	double mutations	G	P	L
JQ027325.1	Malaysia	2009	Homo sapiens	serum	strain HB548	3215		B	adw2	0	Q129H	G	A	G	no mutation	A	P	L
JQ027324.1	Malaysia	2009	Homo sapiens	serum	strain HB537	3215		C	adr	0	0	G	T	A	double mutations	G	P	L
JQ027323.1	Malaysia	2009	Homo sapiens	serum	strain HB534	3215		C	adr	0	0	G	T	A	double mutations	G	T	V
JQ027322.1	Malaysia	2008	Homo sapiens	serum	strain HB522	3215		C	adr	0	T131NT	A	T	A	double mutations	G	T	X
JQ027321.1	Malaysia	2008	Homo sapiens	serum	strain HB503	3215		C	adr	0	Y100C	G	T	A	double mutations	G	T	L
JQ027320.1	Malaysia	2008	Homo sapiens	serum	strain HB444	3215		C	adr	0	Y100CY, I126S	A	T	A	double mutations	G	P	L
JQ027319.1	Malaysia	2008	Homo sapiens	serum	strain HB404	3185		C	adr	0	0	G	T	A	double mutations	G	P	L
JQ027318.1	Malaysia	2008	Homo sapiens	serum	strain HB365	3215		C	adr	0	0	G	T	A	double mutations	G	P	L
JQ027317.1	Malaysia	2008	Homo sapiens	serum	strain HB315	3215		C	adr	0	0	A	T	A	double mutations	G	T	L
JQ027316.1	Malaysia	2008	Homo sapiens	serum	strain HB310	3215		B	adw2	0	G145R	G	T	A	double mutations	G	T	L
JQ027315.1	Malaysia	2008	Homo sapiens	serum	strain HB299	3215		B	adw2	0	0	A	A	G	no mutation	A	P	L
JQ027314.1	Malaysia	2007	Homo sapiens	serum	strain HB129	3216		C	adr	0	0	G	T	A	double mutations	G	P	X
JQ027313.1	Malaysia	2009	Homo sapiens	serum	strain HB669	3215		B	adw2	0	0	G	T	A	double mutations	A	P	L
JQ027312.1	Malaysia	2009	Homo sapiens	serum	strain HB531	3239		B	adw2	0	0	G	A	G	no mutation	A	P	L
JQ027311.1	Malaysia	2008	Homo sapiens	serum	strain HB506	3215		B	ayw1	0	0	G	A	G	no mutation	G	P	L
JQ027310.1	Malaysia	2008	Homo sapiens	serum	strain HB242	3215		C	adr	0	0	G	A	G	no mutation	A	P	L
KP017271.1	Malaysia	2013	Homo sapiens		isolate SEA-02	3215		C	adr	0	0	G	A	G	no mutation	G	P	V
GQ924660.1	Malaysia	2007	Homo sapiens	blood donor	isolate M74	3239		B	unassigned	0	0	A	A	G	no mutation	A	P	L
GQ924659.1	Malaysia	2006	Homo sapiens	blood donor	isolate M44	3237		B	adw2	0	0	A	within deletion region	within deletion region	unassigned	A	P	L
GQ924658.1	Malaysia	2007	Homo sapiens	blood donor	isolate M95	3209		C	adr	0	0	A	A	T	unassigned	G	T	L
GQ924657.1	Malaysia	2007	Homo sapiens	blood donor	isolate M94	3214		C	adw2	0	0	A	T	A	double mutations	G	P	L
GQ924656.1	Malaysia	2007	Homo sapiens	blood donor	isolate M93	3215		B	ayw1	0	0	G	T	A	double mutations	A	P	L
GQ924655.1	Malaysia	2007	Homo sapiens	blood donor	isolate M92	3215		C	adr	0	Y100C	A	T	A	double mutations	G	P	L
GQ924654.1	Malaysia	2007	Homo sapiens	blood donor	isolate M91	3215		B	ayw1	0	0	G	A	G	no mutation	G	P	L
GQ924653.1	Malaysia	2007	Homo sapiens	blood donor	isolate M90	3215		B	adw2	0	0	G	A	G	no mutation	G	P	L
GQ924652.1	Malaysia	2007	Homo sapiens	blood donor	isolate M89	3182		D	ayw3	0	A128V	G	A	G	no mutation	A	P	L
GQ924651.1	Malaysia	2007	Homo sapiens	blood donor	isolate M88	3215		B	ayw1	0	0	G	A	G	no mutation	G	P	L
GQ924650.1	Malaysia	2007	Homo sapiens	blood donor	isolate M87	3215		C	adr	0	0	G	A	G	no mutation	A	P	L
GQ924649.1	Malaysia	2007	Homo sapiens	blood donor	isolate M86	3215		C	adr	0	0	G	A	G	no mutation	G	P	L
GQ924648.1	Malaysia	2007	Homo sapiens	blood donor	isolate M85	3215		B	adw2	0	0	G	A	G	no mutation	A	P	L
GQ924647.1	Malaysia	2007	Homo sapiens	blood donor	isolate M84	3215		B	adw2	0	Y100C	A	A	G	no mutation	A	P	L
GQ924646.1	Malaysia	2007	Homo sapiens	blood donor	isolate M83	3215		B	adw2	0	0	G	A	G	no mutation	A	P	L
GQ924645.1	Malaysia	2007	Homo sapiens	blood donor	isolate M82	3215		B	ayw1	0	0	G	A	G	no mutation	A	Q	L
GQ924644.1	Malaysia	2007	Homo sapiens	blood donor	isolate M79	3215		B	adw2	0	0	G	A	G	no mutation	A	P	L
GQ924643.1	Malaysia	2007	Homo sapiens	blood donor	isolate M78	3215		C	adr	0	0	G	A	G	no mutation	A	V	L
GQ924642.1	Malaysia	2007	Homo sapiens	blood donor	isolate M77	3215		C	adr	0	T131N	G	T	A	double mutations	G	I	L
GQ924641.1	Malaysia	2007	Homo sapiens	blood donor	isolate M76	3215		B	adw2	0	T131N	G	T	A	double mutations	A	P	L
GQ924640.1	Malaysia	2007	Homo sapiens	blood donor	isolate M72	3215		B	ayw1	0	0	G	A	G	no mutation	G	P	L
GQ924639.1	Malaysia	2007	Homo sapiens	blood donor	isolate M71	3215		B	adw2	0	Q129H	G	A	G	no mutation	A	T	L
GQ924638.1	Malaysia	2007	Homo sapiens	blood donor	isolate M70	3215		B	adw2	0	Q129H	G	T	A	double mutations	G	S	L
GQ924637.1	Malaysia	2007	Homo sapiens	blood donor	isolate M69	3215		B	adw2	0	0	G	A	G	no mutation	A	P	L
GQ924636.1	Malaysia	2007	Homo sapiens	blood donor	isolate M68	3215		C	adr	0	I126N	G	A	G	no mutation	G	P	L
GQ924635.1	Malaysia	2007	Homo sapiens	blood donor	isolate M67	3197		B	ayw1	0	0	G	A	G	no mutation	G	Q	L
GQ924634.1	Malaysia	2006	Homo sapiens	blood donor	isolate M57	3215		B	adw2	0	0	G	A	G	no mutation	G	P	L
GQ924633.1	Malaysia	2006	Homo sapiens	blood donor	isolate M56	3215		C	adr	0	0	G	A	G	no mutation	G	P	V
GQ924632.1	Malaysia	2006	Homo sapiens	blood donor	isolate M54	3215		B	adw2	0	0	G	A	G	no mutation	A	P	M
GQ924631.1	Malaysia	2006	Homo sapiens	blood donor	isolate M53	3215		B	adw2	0	0	G	A	G	no mutation	G	P	L
GQ924630.1	Malaysia	2006	Homo sapiens	blood donor	isolate M52	3215		B	adw2	0	0	G	A	G	no mutation	A	P	L
GQ924629.1	Malaysia	2006	Homo sapiens	blood donor	isolate M51	3215		C	adr	0	0	G	A	G	no mutation	G	P	L
GQ924628.1	Malaysia	2006	Homo sapiens	blood donor	isolate M50	3215		B	adw2	0	0	G	T	A	double mutations	A	P	L
GQ924627.1	Malaysia	2006	Homo sapiens	blood donor	isolate M48	3215		B	adw2	0	0	G	A	G	no mutation	G	P	L
GQ924626.1	Malaysia	2006	Homo sapiens	blood donor	isolate M47	3215		B	ayw1	0	P120T	G	A	G	no mutation	A	A	L
GQ924625.1	Malaysia	2006	Homo sapiens	blood donor	isolate M43	3215		B	adw2	0	0	G	A	G	no mutation	A	P	L
GQ924624.1	Malaysia	2006	Homo sapiens	blood donor	isolate M42	3215		B	ayw1	0	P120S	A	A	G	no mutation	G	P	L
GQ924623.1	Malaysia	2006	Homo sapiens	blood donor	isolate M41	3167		C	adr	0	0	G	A	G	no mutation	A	P	L
GQ924622.1	Malaysia	2006	Homo sapiens	blood donor	isolate M40	3215		C	adw2	0	0	G	A	G	no mutation	A	P	L
GQ924621.1	Malaysia	2006	Homo sapiens	blood donor	isolate M39	3215		B	ayw1	S202T (not typical)	0	G	A	G	no mutation	G	P	L
GQ924620.1	Malaysia	2006	Homo sapiens	blood donor	isolate M38	3215		C	unassigned	0	0	G	T	A	double mutations	G	P	L
GQ924619.1	Malaysia	2006	Homo sapiens	blood donor	isolate M37	3149		C	adr	0	G145R	G	T	A	double mutations	A	P	L
GQ924618.1	Malaysia	2006	Homo sapiens	blood donor	isolate M35	3215		C	adr	0	0	G	A	G	no mutation	G	P	L
GQ924617.1	Malaysia	2006	Homo sapiens	blood donor	isolate M34	3215		B	adw2	0	0	G	A	G	no mutation	A	L	L
GQ924616.1	Malaysia	2006	Homo sapiens	blood donor	isolate M33	3215		C	adr	0	0	G	T	A	double mutations	G	T	L
GQ924615.1	Malaysia	2006	Homo sapiens	blood donor	isolate M32	3215		C	adr	0	0	G	A	A	only G1764A	A	P	L
GQ924614.1	Malaysia	2006	Homo sapiens	blood donor	isolate M31	3206		C	adr	0	0	G	within deletion region	within deletion region	unassigned	G	P	L
GQ924613.1	Malaysia	2006	Homo sapiens	blood donor	isolate M30b	3215		C	adr	0	0	G	A	G	no mutation	G	I	L
GQ924612.1	Malaysia	2006	Homo sapiens	blood donor	isolate M30a	3215		C	adr	0	0	G	T	A	double mutations	G	I	L
GQ924611.1	Malaysia	2006	Homo sapiens	blood donor	isolate M28	3215		B	adw2	0	0	G	A	G	no mutation	G	T	L
GQ924610.1	Malaysia	2006	Homo sapiens	blood donor	isolate M19	3215		B	adw2	0	0	G	A	G	no mutation	G	P	L
GQ924609.1	Malaysia	2006	Homo sapiens	blood donor	isolate M17	3215		C	adr	0	0	G	A	G	no mutation	G	P	L
GQ924608.1	Malaysia	2006	Homo sapiens	blood donor	isolate M154	3215		B	adw2	0	0	G	A	G	no mutation	G	P	L
GQ924607.1	Malaysia	2006	Homo sapiens	blood donor	isolate M13	3215		B	adw2	0	0	G	A	G	no mutation	G	P	M
GQ924606.1	Malaysia	2006	Homo sapiens	blood donor	isolate M12	3215		B	adw2	0	Y100C	G	A	G	no mutation	G	P	L
GQ924605.1	Malaysia	2006	Homo sapiens	blood donor	isolate M11	3215		B	adw2	0	0	G	A	G	no mutation	G	P	L
GQ924604.1	Malaysia	2006	Homo sapiens	blood donor	isolate M3	3215		C	adr	0	0	G	A	G	no mutation	G	P	L
GQ924603.1	Malaysia	2006	Homo sapiens	blood donor	isolate M1	3215		B	adw2	0	0	G	A	G	no mutation	G	P	L
DQ078791.1	Thailand		Homo sapiens (known from journal)	patient with hepatocellular carcinoma	isolate CU400	3213		G	adw2	0	0	A	T	A	double mutations	G	T	L
JN827425.1	Thailand	2011	Homo sapiens	serum	isolate 3765	3215		C	adr	L180M, M204V	0	G	A	G	no mutation	G	P	L
JN827424.1	Thailand	2011	Homo sapiens	serum	isolate 2566	3215		C	adr	L180M, M204V	0	G	A	G	no mutation	G	P	L
JN827423.1	Thailand	2011	Homo sapiens	serum	isolate 6359	3215		C	adr	V173L (not typical), L180M, M204V	0	G	T	A	double mutations	G	P	L
JN827422.1	Thailand	2011	Homo sapiens	serum	isolate 5494	3215		C	adr	L180M, M204I	0	G	A	G	no mutation	G	P	L
JN827421.1	Thailand	2011	Homo sapiens	serum	isolate 5205	3215		C	adr	V173L (not typical), L180M, M204V	0	G	A	G	no mutation	G	P	L
JN827420.1	Thailand	2011	Homo sapiens	serum	isolate 4681	3215		C	adr	0	0	G	A	G	no mutation	G	P	L
JN827419.1	Thailand	2011	Homo sapiens	serum	isolate 2539	3215		B	ayw1	L180M, M204V	0	G	A	G	no mutation	G	P	L
JN827418.1	Thailand	2011	Homo sapiens	serum	isolate 0904	3215		C	adr	V173L (not typical), L180M, M204V	0	G	A	G	no mutation	G	P	L
JN827417.1	Thailand	2011	Homo sapiens	serum	isolate 0300	3215		C	ayr	0	0	G	A	G	no mutation	G	P	L
JN827416.1	Thailand	2011	Homo sapiens	serum	isolate 0294	3215		C	adr	S202G, M204V	0	G	A	G	no mutation	G	P	L
JN827415.1	Thailand	2011	Homo sapiens	serum	isolate 0032	3215		C	adw2	0	0	G	A	G	no mutation	G	P	L
JN827414.1	Thailand	2011	Homo sapiens	serum	isolate 0015	3215		C	adw2	L180M, M204V	0	G	A	G	no mutation	G	P	L
JQ801524.1	Thailand	2009	Homo sapiens	serum	isolate Control32	3215		B	adw2	0	0	G	A	G	no mutation	A	P	L
JQ801523.1	Thailand	2009	Homo sapiens	serum	isolate Control31	3215		C	adr	0	0	G	A	G	no mutation	G	P	L
JQ801522.1	Thailand	2009	Homo sapiens	serum	isolate Control30	3215		C	adr	0	0	G	T	A	double mutations	G	T	L
JQ801521.1	Thailand	2009	Homo sapiens	serum	isolate Control29	3215		C	adw2	V173L (possible resistance)	0	A	T	A	double mutations	G	P	L
JQ801520.1	Thailand	2009	Homo sapiens	serum	isolate Control28	3215		C	adr	0	0	G	A	G	no mutation	G	P	L
JQ801519.1	Thailand	2009	Homo sapiens	serum	isolate Control27	3215		C	adr	0	0	G	A	G	no mutation	G	P	L
JQ801518.1	Thailand	2009	Homo sapiens	serum	isolate Control26	3215		C	adr	0	0	G	T	A	double mutations	A	P	L
JQ801517.1	Thailand	2009	Homo sapiens	serum	isolate Control25	3215		C	adr	0	0	G	T	A	double mutations	G	L	L
JQ801516.1	Thailand	2009	Homo sapiens	serum	isolate Control24	3215		B	adw2	I233V	0	G	A	G	no mutation	A	P	L
JQ801515.1	Thailand	2009	Homo sapiens	serum	isolate Control23	3215		C	adr	0	0	G	T	A	double mutations	A	P	L
JQ801514.1	Thailand	2009	Homo sapiens	serum	isolate Control22	3215		B	adw2	0	0	G	A	G	no mutation	G	P	M
JQ801513.1	Thailand	2009	Homo sapiens	serum	isolate Control21	3215		C	adr	0	0	A	A	G	no mutation	G	P	L
JQ801512.1	Thailand	2009	Homo sapiens	serum	isolate Control20	3215		B	ayw1	0	0	G	A	G	no mutation	G	P	L
JQ801511.1	Thailand	2009	Homo sapiens	serum	isolate Control19	3215		C	adr	0	0	G	A	G	no mutation	G	P	L
JQ801510.1	Thailand	2009	Homo sapiens	serum	isolate Control18	3215		C	adr	0	0	A	A	G	no mutation	A	P	L
JQ801509.1	Thailand	2009	Homo sapiens	serum	isolate Control17	3215		C	adr	0	0	G	T	A	double mutations	G	T	L
JQ801508.1	Thailand	2009	Homo sapiens	serum	isolate Control16	3215		C	adr	0	0	G	A	G	no mutation	A	P	L
JQ801507.1	Thailand	2009	Homo sapiens	serum	isolate Control15	3200		B	adw2	0	0	G	A	G	no mutation	G	P	L
JQ801506.1	Thailand	2009	Homo sapiens	serum	isolate Control13	3215		B	adw2	0	0	A	A	G	no mutation	A	P	L
JQ801505.1	Thailand	2009	Homo sapiens	serum	isolate Control12	3215		C	adr	0	0	G	A	G	no mutation	G	P	L
JQ801504.1	Thailand	2009	Homo sapiens	serum	isolate Control11	3215		C	adr	0	0	G	A	G	no mutation	G	P	L
JQ801503.1	Thailand	2009	Homo sapiens	serum	isolate Control10	3215		C	adr	0	0	G	T	A	double mutations	A	P	L
JQ801502.1	Thailand	2009	Homo sapiens	serum	isolate Control9	3215		C	adr	0	0	G	A	G	no mutation	G	P	L
JQ801501.1	Thailand	2009	Homo sapiens	serum	isolate Control8	3215		C	adw2	0	0	A	T	A	double mutations	G	P	L
JQ801500.1	Thailand	2009	Homo sapiens	serum	isolate Control7	3215		C	adr	0	0	G	T	A	double mutations	G	T	L
JQ801499.1	Thailand	2009	Homo sapiens	serum	isolate Control6	3185		C	adr	0	0	G	T	A	double mutations	A	P	L
JQ801498.1	Thailand	2009	Homo sapiens	serum	isolate Control5	3221		C	adr	0	0	G	T	A	double mutations	A	P	L
JQ801497.1	Thailand	2009	Homo sapiens	serum	isolate Control4	3215		C	adr	0	0	G	T	A	double mutations	G	P	L
JQ801496.1	Thailand	2009	Homo sapiens	serum	isolate Control3	3215		C	adr	0	0	G	A	G	no mutation	G	P	L
JQ801495.1	Thailand	2009	Homo sapiens	serum	isolate Control2	3215		C	adr	0	0	A	T	A	double mutations	G	T	L
JQ801494.1	Thailand	2009	Homo sapiens	serum	isolate Control1	3215		B	adw2	0	0	G	A	G	no mutation	A	P	L
JQ801493.1	Thailand	2009	Homo sapiens	serum	isolate AIDS41	3215		C	adr	0	G145A	G	A	G	no mutation	A	P	L
JQ801492.1	Thailand	2009	Homo sapiens	serum	isolate AIDS39	3195		C	adr	0	0	A	within deletion region	within deletion region	unassigned	G	P	L
JQ801491.1	Thailand	2009	Homo sapiens	serum	isolate AIDS38	3215		C	adr	I233V	0	G	A	A	only G1764A	A	T	L
JQ801490.1	Thailand	2009	Homo sapiens	serum	isolate AIDS37	3215		C	ayr	0	I126N	G	T	A	double mutations	G	P	L
JQ801489.1	Thailand	2009	Homo sapiens	serum	isolate AIDS36	3128		C	adr	0	0	G	T	A	double mutations	G	P	L
JQ801488.1	Thailand	2009	Homo sapiens	serum	isolate AIDS35	3215		C	adr	0	0	G	A	G	no mutation	G	P	L
JQ801487.1	Thailand	2009	Homo sapiens	serum	isolate AIDS34	2993		C	adr	0	0	G	within deletion region	within deletion region	unassigned	G	P	L
JQ801486.1	Thailand	2009	Homo sapiens	serum	isolate AIDS33	3215		C	adr	0	0	G	A	G	no mutation	G	P	L
JQ801485.1	Thailand	2009	Homo sapiens	serum	isolate AIDS32	3248		B	adw2	0	0	A	A	G	no mutation	A	P	L
JQ801484.1	Thailand	2009	Homo sapiens	serum	isolate AIDS30	3171		C	adr	0	0	A	T	A	double mutations	G	T	L
JQ801483.1	Thailand	2009	Homo sapiens	serum	isolate AIDS28	3194		C	adr	0	0	G	A	T	unassigned	G	T	L
JQ801482.1	Thailand	2009	Homo sapiens	serum	isolate AIDS27	3215		C	adr	0	0	G	T	A	double mutations	G	P	L
JQ801481.1	Thailand	2009	Homo sapiens	serum	isolate AIDS26	3215		C	adr	0	0	G	T	A	double mutations	G	T	L
JQ801480.1	Thailand	2009	Homo sapiens	serum	isolate AIDS24	3160		C	adr	0	0	G	A	G	no mutation	A	P	L
JQ801479.1	Thailand	2009	Homo sapiens	serum	isolate AIDS22	3215		B	adw2	0	0	G	A	G	no mutation	G	P	L
JQ801478.1	Thailand	2009	Homo sapiens	serum	isolate AIDS21	3138		C	adw2	0	0	A	T	A	double mutations	A	P	L
JQ801477.1	Thailand	2009	Homo sapiens	serum	isolate AIDS19	3215		B	adw2	0	0	G	A	G	no mutation	G	P	L
JQ801476.1	Thailand	2009	Homo sapiens	serum	isolate AIDS18	3212		GC	adr	0	0	G	A	G	no mutation	G	P	L
JQ801475.1	Thailand	2009	Homo sapiens	serum	isolate AIDS17	3215		C	adr	0	0	G	A	G	no mutation	G	P	L
JQ801474.1	Thailand	2009	Homo sapiens	serum	isolate AIDS16	3215		B	adw2	0	0	G	A	G	no mutation	A	A	L
JQ801473.1	Thailand	2009	Homo sapiens	serum	isolate AIDS10	3215		C	adr	0	0	G	A	G	no mutation	G	P	L
JQ801472.1	Thailand	2009	Homo sapiens	serum	isolate AIDS9	3215		C	adr	0	0	A	T	A	double mutations	G	T	L
JQ801471.1	Thailand	2009	Homo sapiens	serum	isolate AIDS7	3215		B	adw2	0	0	G	T	A	double mutations	G	P	L
JQ801470.1	Thailand	2009	Homo sapiens	serum	isolate AIDS1	3215		C	adr	0	0	G	A	G	no mutation	G	P	L
KC315400.1	Thailand	2007	Homo sapiens	serum	isolate M0914	3215		B/BC	adw3	0	0	G	A	G	no mutation	G	P	M
KC315399.1	Thailand	2008	Homo sapiens	serum	isolate M0507	3203		C	adr	0	0	G	T	A	double mutations	A	Q	L
AB074047.1	Thailand		Homo sapiens (known from journal)		isolate HBV-Th11	3212		C	adw2	0	T131I	G	T	A	double mutations	G	T	L
KX765856.1	Thailand	2002	Homo sapiens	blood	isolate PID:9231	3215		B	adw2	0	0	G	A	G	no mutation	G	P	L
KX765855.1	Thailand	2003	Homo sapiens	blood	isolate PID:9192	3215		C	adw2	0	D144A	G	A	G	no mutation	G	P	L
KX765854.1	Thailand	2002	Homo sapiens	blood	isolate PID:9149	3215		B	ayw1	0	T131N	A	A	G	no mutation	A	T	L
KX765853.1	Thailand	2002	Homo sapiens	blood	isolate PID:9005	3215		C	adr	0	0	G	A	A	only G1764A	G	P	L
KX765852.1	Thailand	1998	Homo sapiens	blood	isolate PID:1550	3215		C	adr	0	I126IT	R	A	G	no mutation	G	T	L
KX765851.1	Thailand	2002	Homo sapiens	blood	isolate PID:1520	3215		C	adr	0	0	G	A	G	no mutation	G	P	L
KX765850.1	Thailand	1999	Homo sapiens	blood	isolate PID:1480	3215		C	adr	0	0	G	A	G	no mutation	G	P	L
KX765849.1	Thailand	1999	Homo sapiens	blood	isolate PID:1456	3215		C	adr	0	0	G	A	A	only G1764A	G	P	L
KX765848.1	Thailand	1999	Homo sapiens	blood	isolate PID:1422	3215		C	adr	0	0	G	A	G	no mutation	G	P	L
KX765847.1	Thailand	2001	Homo sapiens	blood	isolate PID:1406	3215		C	adr	0	0	G	A	G	no mutation	G	P	L
KX765846.1	Thailand	1999	Homo sapiens	blood	isolate PID:1395	3215		C	adr	0	0	G	A	G	no mutation	G	P	L
KX765845.1	Thailand	1999	Homo sapiens	blood	isolate PID:1359	3215		C	adr	0	0	G	A	G	no mutation	G	P	L
KX765844.1	Thailand	2002	Homo sapiens	blood	isolate PID:1157	3215		C	adr	0	0	G	A	G	no mutation	G	P	L
KX765843.1	Thailand	1999	Homo sapiens	blood	isolate PID:1119	3215		C	adr	0	0	G	A	G	no mutation	G	P	L
KX765842.1	Thailand	2001	Homo sapiens	blood	isolate PID:1093	3215		C	adr	0	0	G	T	A	double mutations	G	T	L
KX765841.1	Thailand	1999	Homo sapiens	blood	isolate PID:1074	3215		B	ayw1	0	0	G	A	G	no mutation	A	L	L
KX765840.1	Thailand	2002	Homo sapiens	blood	isolate PID:1070	3215		C	adr	0	0	G	A	G	no mutation	G	P	L
KX765839.1	Thailand	1999	Homo sapiens	blood	isolate PID:1024	3215		C	adr	0	0	A	T	A	double mutations	G	P	L
KX765838.1	Thailand	2001	Homo sapiens	blood	isolate PID:0940	3215		C	adr	0	0	G	A	G	no mutation	G	P	L
KX765837.1	Thailand	1999	Homo sapiens	blood	isolate PID:0931	3215		C	adr	0	0	G	A	G	no mutation	G	P	L
KX765836.1	Thailand	1998	Homo sapiens	blood	isolate PID:0861	3215	unverified	C	adr	0	0	G	A	A	only G1764A	G	P	L
KX765835.1	Thailand	2001	Homo sapiens	blood	isolate PID:0725	3215		GC	adr	0	0	G	A	G	no mutation	A	P	L
KX765834.1	Thailand	1998	Homo sapiens	blood	isolate PID:0675	3215		C	adr	0	0	A	A	G	no mutation	G	L	L
KX765833.1	Thailand	2001	Homo sapiens	blood	isolate PID:0657	3215		C	adr	0	0	G	A	G	no mutation	G	P	L
KX765832.1	Thailand	1998	Homo sapiens	blood	isolate PID:0647	3215		C	adr	0	0	G	A	G	no mutation	G	P	L
KX765831.1	Thailand	1998	Homo sapiens	blood	isolate PID:0647	3215		C	adr	0	0	G	A	G	no mutation	G	P	L
KX765830.1	Thailand	2001	Homo sapiens	blood	isolate PID:0625	3215		C	adr	0	0	G	A	G	no mutation	G	P	L
KX765829.1	Thailand	1999	Homo sapiens	blood	isolate PID:0502	3215	unverified	C	adr	0	0	G	A	G	no mutation	G	P	L
KX765828.1	Thailand	1998	Homo sapiens	blood	isolate PID:0496	3215		C	adr	0	K141N	G	T	A	double mutations	G	T	L
KX765827.1	Thailand	2001	Homo sapiens	blood	isolate PID:0387	3215		C	adr	0	0	G	A	G	no mutation	G	P	L
KX765826.1	Thailand	1998	Homo sapiens	blood	isolate PID:0349	3215		C	adr	0	0	G	A	G	no mutation	G	P	L
KX765825.1	Thailand	2001	Homo sapiens	blood	isolate PID:0313	3215		C	adr	0	0	A	A	G	no mutation	G	P	L
KX765824.1	Thailand	2001	Homo sapiens	blood	isolate PID:0307	3215		C	adr	0	0	G	A	G	no mutation	G	P	L
KX765823.1	Thailand	2001	Homo sapiens	blood	isolate PID:0274	3215		C	adr	0	0	G	A	G	no mutation	G	P	L
KX765822.1	Thailand	1998	Homo sapiens	blood	isolate PID:0265	3215		C	adr	0	0	G	T	A	double mutations	G	A	L
KX765821.1	Thailand	2001	Homo sapiens	blood	isolate PID:0211	3215		C	ayr	0	D144E	G	A	G	no mutation	G	P	L
KX765820.1	Thailand	2001	Homo sapiens	blood	isolate PID:0142	3215		C	adr	0	0	G	T	A	double mutations	G	P	L
KX765819.1	Thailand	1997	Homo sapiens	blood	isolate PID:0076	3215		C	adr	0	0	G	A	G	no mutation	G	P	L
KX765818.1	Thailand	1997	Homo sapiens	blood	isolate PID:0022	3215		C	adr	0	0	G	A	G	no mutation	G	P	L
AB074756.1	Thailand		Homo sapiens (known from journal)		isolate HBV-Th55	3215		C	adr	0	0	G	A	G	no mutation	G	P	L
AB074755.1	Thailand		Homo sapiens (known from journal)		isolate HBV-Th44	3215		C	adr	0	0	G	T	A	double mutations	G	T	L
MH368022.1	Thailand	2009	Homo sapiens		isolate 9736409	3215		I	adw2	0	0	G	T	A	double mutations	A	P	L
AB112472.1	Thailand		Homo sapiens (known from journal)		isolate HBV-TH124	3215		C	adr	0	0	G	A	A	only G1764A	G	P	L
AB112471.1	Thailand		Homo sapiens (known from journal)		isolate HBV-TH123	3215		C	adr	0	I126N	G	T	A	double mutations	G	P	L
KM999990.1	Thailand	2013	Homo sapiens		isolate SEA-01	3215		C	adr	0	0	G	T	A	double mutations	G	P	L
AF330110.1	Thailand		Homo sapiens (known from journal)	serum	isolate 975484	3215		C	adr	0	I126IT	G	T	A	double mutations	A	P	V
MF674515.1	Vietnam	2014	Homo sapiens	plasma from treatment naive patient	isolate VN05T0261	3215		B	ayw1	0	0	G	A	G	no mutation	G	P	L
MF674514.1	Vietnam	2014	Homo sapiens	plasma from treatment naive patient	isolate VN05T0254	3215		C	adr	0	0	G	T	A	double mutations	G	P	L
MF674513.1	Vietnam	2014	Homo sapiens	plasma from treatment naive patient	isolate VN05T0253	3215		B	ayw1	0	0	G	A	G	no mutation	G	P	L
MF674512.1	Vietnam	2014	Homo sapiens	plasma from treatment naive patient	isolate VN05T0250	3215		B	adw2	0	0	G	A	G	no mutation	G	P	L
MF674511.1	Vietnam	2014	Homo sapiens	plasma from treatment naive patient	isolate VN05T0240	3215		B	ayw1	0	0	G	A	G	no mutation	A	P	L
MF674510.1	Vietnam	2014	Homo sapiens	plasma from treatment naive patient	isolate VN05T0230	3215		B	ayw1	0	0	G	A	G	no mutation	G	P	L
MF674509.1	Vietnam	2014	Homo sapiens	plasma from treatment naive patient	isolate VN05T0226	3215		B	ayw1	0	0	G	A	G	no mutation	G	P	L
MF674508.1	Vietnam	2014	Homo sapiens	plasma from treatment naive patient	isolate VN05T0223	3215		B	ayw3	0	0	G	A	G	no mutation	A	P	L
MF674507.1	Vietnam	2014	Homo sapiens	plasma from treatment naive patient	isolate VN05T0218	3215		B	ayw1	0	0	G	A	G	no mutation	G	S	L
MF674506.1	Vietnam	2014	Homo sapiens	plasma from treatment naive patient	isolate VN05T0217	3215		B	adw2	0	0	G	A	G	no mutation	G	P	L
MF674505.1	Vietnam	2014	Homo sapiens	plasma from treatment naive patient	isolate VN05T0203	3215		B	ayw1	0	0	G	A	G	no mutation	A	P	L
MF674504.1	Vietnam	2014	Homo sapiens	plasma from treatment naive patient	isolate VN05T0200	3215		C	adr	0	G145R	G	T	A	double mutations	G	T	L
MF674503.1	Vietnam	2014	Homo sapiens	plasma from treatment naive patient	isolate VN05T0191	3215		B	adw2	0	0	G	A	G	no mutation	A	P	L
MF674502.1	Vietnam	2014	Homo sapiens	plasma from treatment naive patient	isolate VN05T0190	3215		C	adr	0	0	G	A	G	no mutation	G	P	L
MF674501.1	Vietnam	2014	Homo sapiens	plasma from treatment naive patient	isolate VN05T0189	3215		C	adr	0	0	G	T	A	double mutations	G	P	L
MF674500.1	Vietnam	2014	Homo sapiens	plasma from treatment naive patient	isolate VN05T0168	3215		B	ayw1	0	0	G	A	G	no mutation	G	P	L
MF674499.1	Vietnam	2014	Homo sapiens	plasma from treatment naive patient	isolate VN05T0158	3215		B	ayw1	0	0	G	A	G	no mutation	A	P	L
MF674498.1	Vietnam	2014	Homo sapiens	plasma from treatment naive patient	isolate VN05T0156	3215		B	ayw1	0	0	G	A	G	no mutation	A	P	L
MF674497.1	Vietnam	2014	Homo sapiens	plasma from treatment naive patient	isolate VN05T0141	3215		B	ayw1	0	0	G	A	G	no mutation	G	P	L
MF674496.1	Vietnam	2014	Homo sapiens	plasma from treatment naive patient	isolate VN05T0140	3215		B	ayw1	0	0	G	A	G	no mutation	A	T	L
MF674495.1	Vietnam	2014	Homo sapiens	plasma from treatment naive patient	isolate VN05T0139	3215		B	ayw1	0	0	A	A	G	no mutation	G	P	L
MF674494.1	Vietnam	2014	Homo sapiens	plasma from treatment naive patient	isolate VN05T0132	3215		C	adr	0	0	G	T	A	double mutations	G	P	L
MF674493.1	Vietnam	2014	Homo sapiens	plasma from treatment naive patient	isolate VN05T0131	3215		B	ayw1	0	0	G	A	G	no mutation	G	P	L
MF674492.1	Vietnam	2014	Homo sapiens	plasma from treatment naive patient	isolate VN05T0114	3215		B	ayw1	0	0	A	A	G	no mutation	A	P	L
MF674491.1	Vietnam	2012	Homo sapiens	plasma from treatment naive patient	isolate VN05A0949	3215		B	ayw1	0	0	G	A	G	no mutation	A	L	L
MF674490.1	Vietnam	2012	Homo sapiens	plasma from treatment naive patient	isolate VN05A0515	3215		B	ayw1	0	0	G	A	G	no mutation	G	P	L
MF674489.1	Vietnam	2012	Homo sapiens	plasma from treatment naive patient	isolate VN05A0145	3215		C	adr	0	0	A	T	A	double mutations	G	P	L
MF674488.1	Vietnam	2012	Homo sapiens	plasma from treatment naive patient	isolate VN05A0034	3215		B	ayw1	0	0	G	A	G	no mutation	G	P	L
MF674487.1	Vietnam	2012	Homo sapiens	plasma from treatment naive patient	isolate VN04A0864	3215		B	ayw1	0	0	G	T	G	only A1762T	G	S	L
MF674486.1	Vietnam	2012	Homo sapiens	plasma from treatment naive patient	isolate VN04A0451	3215		C	adr	0	0	G	T	A	double mutations	G	I	L
MF674485.1	Vietnam	2012	Homo sapiens	plasma from treatment naive patient	isolate VN04A0438	3215		B	adw2	0	0	G	A	G	no mutation	G	P	L
MF674484.1	Vietnam	2012	Homo sapiens	plasma from treatment naive patient	isolate VN04A0380	3215		C	adr	0	0	A	A	G	no mutation	G	P	L
MF674482.1	Vietnam	2012	Homo sapiens	plasma from treatment naive patient	isolate VN04A0321	3215		B	ayw1	0	0	G	A	G	no mutation	G	P	L
MF674481.1	Vietnam	2012	Homo sapiens	plasma from treatment naive patient	isolate VN04A0315	3215		B	ayw1	0	P120S	G	T	A	double mutations	G	P	L
MF674480.1	Vietnam	2012	Homo sapiens	plasma from treatment naive patient	isolate VN04A0313	3215		B	adw2	0	0	G	T	G	only A1762T	G	P	L
MF674479.1	Vietnam	2012	Homo sapiens	plasma from treatment naive patient	isolate VN04A0296	3215		B	adw2	0	0	G	A	G	no mutation	G	P	L
MF674478.1	Vietnam	2012	Homo sapiens	plasma from treatment naive patient	isolate VN04A0142	3215		B	ayw1	0	T126S	G	A	G	no mutation	A	P	L
MF674477.1	Vietnam	2012	Homo sapiens	plasma from treatment naive patient	isolate VN04A0023	3215		B	ayw1	0	0	G	A	G	no mutation	G	P	L
MF674476.1	Vietnam	2012	Homo sapiens	plasma from treatment naive patient	isolate VN02A0827	3215		B	ayw1	0	0	G	A	G	no mutation	G	P	L
MF674475.1	Vietnam	2012	Homo sapiens	plasma from treatment naive patient	isolate VN02A0764	3215		C	adr	0	0	G	T	A	double mutations	G	P	L
MF674474.1	Vietnam	2012	Homo sapiens	plasma from treatment naive patient	isolate VN02A0424	3215		C	adr	0	0	G	A	G	no mutation	G	P	L
MF674473.1	Vietnam	2016	Homo sapiens	plasma from treatment naive patient	isolate HBVVZ0514	3215		B	ayw1	0	0	G	A	G	no mutation	A	P	L
MF674472.1	Vietnam	2016	Homo sapiens	plasma from treatment naive patient	isolate HBVM1414	3215		C	adr	0	0	G	A	G	no mutation	G	P	L
MF674471.1	Vietnam	2016	Homo sapiens	plasma from treatment naive patient	isolate HBVM1314	3215		C	adr	0	0	A	T	A	double mutations	G	P	L
MF674470.1	Vietnam	2016	Homo sapiens	plasma from treatment naive patient	isolate HBVM1014	3215		B	ayw1	0	0	G	A	G	no mutation	A	T	L
MF674469.1	Vietnam	2016	Homo sapiens	plasma from treatment naive patient	isolate HBVM0614	3215		B	ayw1	0	0	G	A	G	no mutation	G	P	L
MF674468.1	Vietnam	2016	Homo sapiens	plasma from treatment naive patient	isolate HBVM0015	3215		C	adr	0	0	G	T	A	double mutations	G	T	L
MF674467.1	Vietnam	2016	Homo sapiens	plasma from treatment naive patient	isolate HBV050094	3215		C	adr	0	0	G	T	A	double mutations	G	P	L
MF674466.1	Vietnam	2016	Homo sapiens	plasma from treatment naive patient	isolate HBV050092	3215		B	ayw1	0	0	G	A	G	no mutation	A	P	L
MF674465.1	Vietnam	2016	Homo sapiens	plasma from treatment naive patient	isolate HBV050091	3215		B	adw2	0	0	G	T	A	double mutations	A	T	L
MF674464.1	Vietnam	2016	Homo sapiens	plasma from treatment naive patient	isolate HBV050087	3215		B	ayw1	0	0	A	A	G	no mutation	A	P	L
MF674463.1	Vietnam	2016	Homo sapiens	plasma from treatment naive patient	isolate HBV050086	3215		C	adr	0	0	G	T	A	double mutations	G	P	L
MF674462.1	Vietnam	2016	Homo sapiens	plasma from treatment naive patient	isolate HBV050085	3215		B	unassigned	I169L (not typical)	P120S	A	A	G	no mutation	G	T	L
MF674461.1	Vietnam	2016	Homo sapiens	plasma from treatment naive patient	isolate HBV050084	3215		B	ayw1	0	0	G	A	G	no mutation	A	P	L
MF674460.1	Vietnam	2016	Homo sapiens	plasma from treatment naive patient	isolate HBV050083	3215		B	ayw1	0	0	G	A	G	no mutation	G	P	L
MF674459.1	Vietnam	2016	Homo sapiens	plasma from treatment naive patient	isolate HBV050082	3215		B	ayw1	0	P120T	G	T	A	double mutations	A	P	L
MF674457.1	Vietnam	2016	Homo sapiens	plasma from treatment naive patient	isolate HBV050080	3215		C	adr	0	0	G	T	A	double mutations	G	P	L
MF674456.1	Vietnam	2016	Homo sapiens	plasma from treatment naive patient	isolate HBV050079	3215		B	ayw1	0	0	G	A	G	no mutation	G	P	L
MF674455.1	Vietnam	2016	Homo sapiens	plasma from treatment naive patient	isolate HBV050077	3215		B	ayw1	0	0	A	A	G	no mutation	G	P	L
MF674454.1	Vietnam	2016	Homo sapiens	plasma from treatment naive patient	isolate HBV050076	3215		C	adr	0	0	G	A	G	no mutation	G	P	L
MF674453.1	Vietnam	2016	Homo sapiens	plasma from treatment naive patient	isolate HBV050074	3215		B	ayw1	0	0	G	A	G	no mutation	G	P	M
MF674452.1	Vietnam	2016	Homo sapiens	plasma from treatment naive patient	isolate HBV050071	3215		B	ayw1	0	0	G	A	G	no mutation	G	P	L
MF674451.1	Vietnam	2016	Homo sapiens	plasma from treatment naive patient	isolate HBV050068	3215		B	ayw1	0	0	G	A	G	no mutation	G	P	L
MF674450.1	Vietnam	2016	Homo sapiens	plasma from treatment naive patient	isolate HBV050067	3215		B	adw2	0	0	G	A	G	no mutation	A	P	L
MF674449.1	Vietnam	2016	Homo sapiens	plasma from treatment naive patient	isolate HBV050060	3215		B	adw2	0	0	G	A	G	no mutation	G	P	L
MF674448.1	Vietnam	2016	Homo sapiens	plasma from treatment naive patient	isolate HBV050059	3215		B	ayw1	0	0	G	T	A	double mutations	A	P	L
MF674447.1	Vietnam	2016	Homo sapiens	plasma from treatment naive patient	isolate HBV050057	3215		B	ayw1	0	0	G	A	G	no mutation	G	P	L
MF674446.1	Vietnam	2016	Homo sapiens	plasma from treatment naive patient	isolate HBV050056	3215		B	ayw1	0	0	G	T	A	double mutations	A	P	L
MF674445.1	Vietnam	2016	Homo sapiens	plasma from treatment naive patient	isolate HBV050055	3215		B	ayw1	0	Y100C	G	A	G	no mutation	A	P	L
MF674444.1	Vietnam	2016	Homo sapiens	plasma from treatment naive patient	isolate HBV050052	3215		C	adr	0	0	G	T	A	double mutations	G	P	L
MF674443.1	Vietnam	2016	Homo sapiens	plasma from treatment naive patient	isolate HBV050051	3215		B	ayw1	0	0	G	A	G	no mutation	G	P	L
MF674442.1	Vietnam	2016	Homo sapiens	plasma from treatment naive patient	isolate HBV050050	3215		C	adr	0	0	G	A	G	no mutation	G	P	L
MF674441.1	Vietnam	2016	Homo sapiens	plasma from treatment naive patient	isolate HBV050034	3215		B	ayw1	0	T131I	A	A	G	no mutation	A	A	L
MF674440.1	Vietnam	2016	Homo sapiens	plasma from treatment naive patient	isolate HBV050025	3215		B	ayw1	0	0	G	A	G	no mutation	A	P	L
MF674439.1	Vietnam	2016	Homo sapiens	plasma from treatment naive patient	isolate HBV050024	3215		B	ayw1	0	0	G	T	A	double mutations	A	P	L
MF674438.1	Vietnam	2016	Homo sapiens	plasma from treatment naive patient	isolate HBV050023	3215		B	ayw1	0	0	G	A	G	no mutation	G	P	L
MF674437.1	Vietnam	2016	Homo sapiens	plasma from treatment naive patient	isolate HBV050008	3215		B	ayw1	0	0	G	A	G	no mutation	G	P	L
MF674436.1	Vietnam	2016	Homo sapiens	plasma from treatment naive patient	isolate HBV050007	3215		B	ayw1	0	0	G	A	G	no mutation	A	P	L
MF674435.1	Vietnam	2016	Homo sapiens	plasma from treatment naive patient	isolate HBV050003	3215		C	adr	0	0	A	A	G	no mutation	G	P	L
MF674434.1	Vietnam	2016	Homo sapiens	plasma from treatment naive patient	isolate HBV040100	3215		B	ayw3	0	0	G	A	G	no mutation	A	T	L
MF674433.1	Vietnam	2016	Homo sapiens	plasma from treatment naive patient	isolate HBV040099	3215		B	ayw1	0	0	G	A	G	no mutation	A	P	L
MF674432.1	Vietnam	2016	Homo sapiens	plasma from treatment naive patient	isolate HBV040093	3215		B	ayw1	0	0	G	A	G	no mutation	G	P	L
MF674431.1	Vietnam	2016	Homo sapiens	plasma from treatment naive patient	isolate HBV040090	3194		B	ayw1	0	0	A	within deletion region	within deletion region	unassigned	G	P	L
MF674430.1	Vietnam	2016	Homo sapiens	plasma from treatment naive patient	isolate HBV040087	3215		C	adr	0	0	G	T	A	double mutations	G	T	L
MF674429.1	Vietnam	2016	Homo sapiens	plasma from treatment naive patient	isolate HBV040086	3215		C	adr	0	0	G	A	G	no mutation	G	P	L
MF674428.1	Vietnam	2016	Homo sapiens	plasma from treatment naive patient	isolate HBV040085	3215		C	adr	0	0	G	T	A	double mutations	G	P	L
MF674427.1	Vietnam	2016	Homo sapiens	plasma from treatment naive patient	isolate HBV040084	3215		B	adw2	0	0	G	A	G	no mutation	G	P	L
MF674426.1	Vietnam	2016	Homo sapiens	plasma from treatment naive patient	isolate HBV040083	3215		B	adw2	0	0	G	A	G	no mutation	G	P	L
MF674425.1	Vietnam	2016	Homo sapiens	plasma from treatment naive patient	isolate HBV040081	3215		C	adw2	0	0	A	T	A	double mutations	G	V	L
MF674424.1	Vietnam	2016	Homo sapiens	plasma from treatment naive patient	isolate HBV040080	3215		B	ayw1	0	0	G	A	G	no mutation	G	T	L
MF674423.1	Vietnam	2016	Homo sapiens	plasma from treatment naive patient	isolate HBV040078	3215		B	ayw1	0	0	G	A	G	no mutation	G	P	L
MF674422.1	Vietnam	2016	Homo sapiens	plasma from treatment naive patient	isolate HBV040076	3215		B	adw2	0	0	G	T	A	double mutations	A	P	L
MF674421.1	Vietnam	2016	Homo sapiens	plasma from treatment naive patient	isolate HBV040075	3215		B	ayw1	0	0	G	A	G	no mutation	G	P	L
MF674420.1	Vietnam	2016	Homo sapiens	plasma from treatment naive patient	isolate HBV040071	3215		B	ayw1	0	0	G	A	G	no mutation	G	P	L
MF674419.1	Vietnam	2016	Homo sapiens	plasma from treatment naive patient	isolate HBV040069	3215		B	ayw1	0	0	G	A	G	no mutation	G	T	L
MF674418.1	Vietnam	2016	Homo sapiens	plasma from treatment naive patient	isolate HBV040067	3215		C	adr	0	0	G	T	A	double mutations	G	P	L
MF674417.1	Vietnam	2016	Homo sapiens	plasma from treatment naive patient	isolate HBV040065	3215		C	adr	0	G130R	G	T	A	double mutations	G	T	L
MF674416.1	Vietnam	2016	Homo sapiens	plasma from treatment naive patient	isolate HBV040063	3215		B	ayw1	0	0	G	A	G	no mutation	G	P	L
MF674415.1	Vietnam	2016	Homo sapiens	plasma from treatment naive patient	isolate HBV040061	3215		B	ayw1	0	0	G	A	G	no mutation	A	P	L
MF674414.1	Vietnam	2016	Homo sapiens	plasma from treatment naive patient	isolate HBV040060	3215		B	ayw1	0	0	G	A	G	no mutation	G	P	L
MF674413.1	Vietnam	2016	Homo sapiens	plasma from treatment naive patient	isolate HBV040058	3215		B	ayw1	0	0	G	A	G	no mutation	G	P	L
MF674412.1	Vietnam	2016	Homo sapiens	plasma from treatment naive patient	isolate HBV040052	3215		C	adr	0	0	A	A	G	no mutation	G	P	L
MF674411.1	Vietnam	2016	Homo sapiens	plasma from treatment naive patient	isolate HBV040049	3143		C	adr	0	0	G	T	A	double mutations	G	T	L
MF674410.1	Vietnam	2016	Homo sapiens	plasma from treatment naive patient	isolate HBV040048	3215		B	ayw1	0	0	G	A	G	no mutation	G	P	L
MF674409.1	Vietnam	2016	Homo sapiens	plasma from treatment naive patient	isolate HBV040047	3215		B	ayw3	I233V	0	G	A	G	no mutation	G	T	L
MF674408.1	Vietnam	2016	Homo sapiens	plasma from treatment naive patient	isolate HBV040044	3215		C	adr	0	0	A	T	A	double mutations	G	P	L
MF674407.1	Vietnam	2016	Homo sapiens	plasma from treatment naive patient	isolate HBV040043	3215		B	ayw1	0	0	G	A	G	no mutation	G	P	L
MF674406.1	Vietnam	2016	Homo sapiens	plasma from treatment naive patient	isolate HBV040042	3215		B	ayw1	0	0	G	A	G	no mutation	A	P	L
MF674405.1	Vietnam	2016	Homo sapiens	plasma from treatment naive patient	isolate HBV040038	3215		B	ayw1	0	0	G	A	G	no mutation	G	P	L
MF674404.1	Vietnam	2016	Homo sapiens	plasma from treatment naive patient	isolate HBV040037	3215		B	adw2	0	0	G	A	G	no mutation	G	P	L
MF674403.1	Vietnam	2016	Homo sapiens	plasma from treatment naive patient	isolate HBV040035	3215		C	adr	0	0	G	T	A	double mutations	G	P	L
MF674402.1	Vietnam	2016	Homo sapiens	plasma from treatment naive patient	isolate HBV040034	3215		C	adr	0	0	G	A	G	no mutation	G	P	L
MF674401.1	Vietnam	2016	Homo sapiens	plasma from treatment naive patient	isolate HBV040033	3215		B	ayw1	0	0	G	A	G	no mutation	G	P	L
MF674400.1	Vietnam	2016	Homo sapiens	plasma from treatment naive patient	isolate HBV040031	3215		B	ayw1	0	0	G	A	G	no mutation	G	P	L
MF674399.1	Vietnam	2016	Homo sapiens	plasma from treatment naive patient	isolate HBV040030	3215		C	adr	0	0	A	within deletion region	within deletion region	unassigned	G	T	L
MF674398.1	Vietnam	2016	Homo sapiens	plasma from treatment naive patient	isolate HBV040029	3215		C	adr	0	0	G	T	A	double mutations	G	T	L
MF674397.1	Vietnam	2016	Homo sapiens	plasma from treatment naive patient	isolate HBV040028	3215		B	ayw1	0	0	G	A	G	no mutation	G	P	L
MF674396.1	Vietnam	2016	Homo sapiens	plasma from treatment naive patient	isolate HBV040027	3215		B	ayw3	0	0	A	A	G	no mutation	G	P	L
MF674395.1	Vietnam	2016	Homo sapiens	plasma from treatment naive patient	isolate HBV040026	3215		B	ayw1	0	0	G	A	G	no mutation	G	P	L
MF674394.1	Vietnam	2016	Homo sapiens	plasma from treatment naive patient	isolate HBV040025	3215		B	ayw1	0	0	G	A	G	no mutation	G	P	L
MF674393.1	Vietnam	2016	Homo sapiens	plasma from treatment naive patient	isolate HBV040024	3215		B	ayw1	0	0	G	A	G	no mutation	G	P	L
MF674392.1	Vietnam	2016	Homo sapiens	plasma from treatment naive patient	isolate HBV040023	3215		B	ayw3	0	0	G	A	G	no mutation	G	S	L
MF674391.1	Vietnam	2016	Homo sapiens	plasma from treatment naive patient	isolate HBV040022	3215		B	adw2	0	0	G	A	G	no mutation	G	P	L
MF674390.1	Vietnam	2016	Homo sapiens	plasma from treatment naive patient	isolate HBV040019	3215		C	adr	0	0	G	T	A	double mutations	G	T	L
MF674389.1	Vietnam	2016	Homo sapiens	plasma from treatment naive patient	isolate HBV040016	3215		B	ayw3	0	0	G	A	G	no mutation	G	P	L
MF674388.1	Vietnam	2016	Homo sapiens	plasma from treatment naive patient	isolate HBV040015	3215		C	adr	0	0	A	T	A	double mutations	G	P	L
MF674387.1	Vietnam	2016	Homo sapiens	plasma from treatment naive patient	isolate HBV040013	3215		B	ayw1	0	0	G	A	G	no mutation	G	P	L
MF674386.1	Vietnam	2016	Homo sapiens	plasma from treatment naive patient	isolate HBV040010	3215		C	adr	0	0	G	A	G	no mutation	G	P	L
MF674385.1	Vietnam	2016	Homo sapiens	plasma from treatment naive patient	isolate HBV040009	3215		B	ayw1	0	0	G	T	A	double mutations	G	P	L
MF674384.1	Vietnam	2016	Homo sapiens	plasma from treatment naive patient	isolate HBV040008	3215		B	ayw1	0	0	G	A	G	no mutation	G	P	L
MF674383.1	Vietnam	2016	Homo sapiens	plasma from treatment naive patient	isolate HBV040005	3215		B	ayw1	0	0	G	A	G	no mutation	G	P	L
MF674382.1	Vietnam	2016	Homo sapiens	plasma from treatment naive patient	isolate HBV040003	3215		B	ayw1	0	0	G	A	G	no mutation	G	T	L
MF621878.1	Vietnam		Homo sapiens		isolate HBVVZ0614	3215		B	ayw1	0	0	G	A	G	no mutation	G	P	L
KU234318.1	Vietnam	2014	Homo sapiens	serum	strain HBVDG1	3215		B	ayw1	0	0	G	A	G	no mutation	G	P	L
AB231908.1	Vietnam		Homo sapiens (known from journal)		isolate HBV-VH24	3215		I	adw2	0	0	G	A	G	no mutation	G	P	L
AB111946.1	Vietnam		Homo sapiens (known from journal)		isolate HBV-VT103	3215		C	adr	I233V	0	G	T	A	double mutations	G	P	L
KP341010.1	Vietnam	2013	Homo sapiens		isolate bba9	3215		B	ayw1	0	0	G	A	G	no mutation	A	P	L
AB562463.1	Vietnam	2007	Homo sapiens	plasma of Female sex worker	isolate HPC017_07	3215		I	adw2	0	G145R	G	A	G	no mutation	G	P	L
AB562462.1	Vietnam	2007	Homo sapiens	plasma of Injecting Drug User	isolate HPA184_07	3215		I	adw2	0	0	G	T	A	double mutations	G	P	L
AF241411.1	Vietnam		Homo sapiens	serum from HBeAg+ Vietnamese carrier	isolate 8290	3215		C	adw2	0	0	G	A	G	no mutation	G	P	L
AF241410.1	Vietnam		Homo sapiens	serum from HBeAg+ Vietnamese carrier	isolate 3270	3215		C	adw2	0	0	G	A	G	no mutation	G	P	L
AF241409.1	Vietnam		Homo sapiens	serum from HBeAg+ Vietnamese carrier	isolate 6871	3215		I	adw2	0	0	G	T	A	double mutations	G	P	L
AF241408.1	Vietnam		Homo sapiens	serum from HBeAg+ Vietnamese carrier	isolate 14118	3215		I	adw2	0	0	G	A	G	no mutation	G	P	L
AF241407.1	Vietnam		Homo sapiens	serum from HBeAg+ Vietnamese carrier	isolate 11141	3215		I	adw2	0	0	G	A	G	no mutation	G	P	L
AB112063.1	Vietnam		Homo sapiens (known from journal)		isolate HBV-VT101	3215		C	adr	I233V	0	G	T	A	double mutations	G	P	L
DQ993697.1	Vietnam		Homo sapiens (known from journal)	serum	isolate patient 940b1	3215		B	adw2	0	0	G	A	G	no mutation	G	P	L
DQ993696.1	Vietnam		Homo sapiens (known from journal)	serum	isolate patient 452b1	3215		B	unassigned	250L (unknown mutation on rated position by geno2pheno)	0	G	A	G	no mutation	G	P	L
DQ993695.1	Vietnam		Homo sapiens (known from journal)	serum	isolate patient 373	3215		B	unassigned	0	T143P	G	A	G	no mutation	A	P	L
DQ993694.1	Vietnam		Homo sapiens (known from journal)	serum	isolate patient 234	3215		B	ayw1	0	0	G	T	A	double mutations	G	P	L
DQ993687.1	Vietnam		Homo sapiens (known from journal)	serum	isolate patient 700	3215		B	ayw1	0	0	G	A	G	no mutation	G	P	L
DQ993686.1	Vietnam		Homo sapiens (known from journal)	serum	isolate patient 342	3215		B	adw2	0	0	G	A	G	no mutation	A	P	L
DQ993685.1	Vietnam		Homo sapiens (known from journal)	serum	isolate patient 554	3215		B	ayw1	0	0	G	A	G	no mutation	A	P	L
DQ993684.1	Vietnam		Homo sapiens (known from journal)	serum	isolate patient 336	3215		B	ayw1	0	0	G	A	G	no mutation	A	T	L
DQ993683.1	Vietnam		Homo sapiens (known from journal)	serum	isolate patient 82	3215		B	ayw1	0	0	G	A	G	no mutation	A	P	L
DQ993682.1	Vietnam		Homo sapiens (known from journal)	serum	isolate patient 479	3215		B	ayw1	0	0	R	A	G	no mutation	A	T	L
DQ993681.1	Vietnam		Homo sapiens (known from journal)	serum	isolate patient 290	3215		B	ayw1	0	0	G	A	G	no mutation	A	P	L
DQ993680.1	Vietnam		Homo sapiens (known from journal)	serum	isolate patient 268	3215		B	ayw1	0	0	G	T	A	double mutations	A	T	L
AB112065.1	Vietnam		Homo sapiens (known from journal)		isolate HBV-VT140	3215		C	adr	0	0	G	A	G	no mutation	G	P	L
AJ748098.1	Vietnam		Homo sapiens (known from journal)	serum	isolate patient Z1	3197		C	adr	0	0	G	A	G	no mutation	G	P	L
LC057377.1	Vietnam	2012	Homo sapiens	serum	isolate 591-Viet12	3215		B	ayw1	0	0	G	A	G	no mutation	A	T	L
LC057378.1	Vietnam	2012	Homo sapiens	serum	isolate 351-Viet12	3215		B	ayw1	0	0	G	A	G	no mutation	A	P	L
LC060789.1	Vietnam	2013	Homo sapiens	serum	isolate 250-Viet13	3215		B	ayw1	I233V	0	G	A	G	no mutation	A	P	L
LC060790.1	Vietnam	2013	Homo sapiens	serum	isolate 277-Viet13	3215		B	ayw1	0	0	G	A	G	no mutation	A	X	L
LC063767.1	Vietnam	2012	Homo sapiens	serum	isolate 3770-Viet12	3215		B	ayw1	0	0	G	A	G	no mutation	G	P	L
LC064366.1	Vietnam	2013	Homo sapiens	serum	isolate 271-Viet13	3200		B	ayw1	0	0	G	A	G	no mutation	G	T	L
LC064367.1	Vietnam	2013	Homo sapiens	serum	isolate 289-Viet13	3215		B	ayw1	0	0	G	A	G	no mutation	A	P	L
LC064368.1	Vietnam	2013	Homo sapiens	serum	isolate 292-Viet13	3215		B	ayw1	I233V	0	G	A	G	no mutation	A	P	L
LC064369.1	Vietnam	2013	Homo sapiens	serum	isolate 295-Viet13	3134		B	ayw1	0	0	G	A	G	no mutation	A	P	L
LC064370.1	Vietnam	2013	Homo sapiens	serum	isolate 298-Viet13	3215		B	ayw1	0	0	G	A	G	no mutation	G	P	L
LC064371.1	Vietnam	2013	Homo sapiens	serum	isolate 343-Viet13	3215		B	ayw1	0	0	G	A	G	no mutation	A	P	L
LC064372.1	Vietnam	2013	Homo sapiens	serum	isolate 304-Viet13	3200		B	ayw1	0	0	G	A	A	only G1764A	G	P	L
LC064373.1	Vietnam	2013	Homo sapiens	serum	isolate 313-Viet13	3215		B	ayw1	0	0	G	A	G	no mutation	G	P	L
LC064374.1	Vietnam	2013	Homo sapiens	serum	isolate 316-Viet13	3215		B	ayw1	0	0	A	A	G	no mutation	G	P	L
LC064381.1	Vietnam	2012	Homo sapiens	serum	isolate 4505-Viet12	3215		B	ayw1	0	0	G	A	G	no mutation	A	P	L
LC064380.1	Vietnam	2012	Homo sapiens	serum	isolate 4382-Viet12	3215		B	ayw1	0	0	G	A	G	no mutation	A	A	L
LC064379.1	Vietnam	2012	Homo sapiens	serum	isolate 4265-Viet12	3206		C	adr	0	0	A	T	A	double mutations	G	T	L
LC064378.1	Vietnam	2012	Homo sapiens	serum	isolate 771-Viet12	3215		B	ayw1	I233V	0	G	A	G	no mutation	A	P	L
LC064377.1	Vietnam	2012	Homo sapiens	serum	isolate 736-Viet12	3215		B	ayw1	0	0	G	A	G	no mutation	A	L	L
LC064376.1	Vietnam	2012	Homo sapiens	serum	isolate 681-Viet12	3215		B	ayw1	0	0	G	T	A	double mutations	G	S	L
LC064375.1	Vietnam	2012	Homo sapiens	serum	isolate 446-Viet12	3215		B	ayw1	0	0	G	A	G	no mutation	G	P	L
HQ700491.1	New Zealand	1996	Homo sapiens		isolate D_NZL_ST21_1996	3174		D	ayw2	0	0	G	T	within deletion region	unassigned	G	P	L
HQ700490.1	New Zealand	1993	Homo sapiens		isolate C_NZL_WH23_1993	3215		C	adr	0	0	G	A	T	unassigned	A	P	L
HQ700488.1	New Zealand	1984	Homo sapiens		isolate D_NZL_WA13_1984	3182		D	ayw2	0	0	G	A	G	no mutation	G	P	L
HQ700487.1	New Zealand	1984	Homo sapiens		isolate D_NZL_TU25_1984	3182		D	ayw2	0	0	G	A	G	no mutation	G	P	L
HQ700486.1	New Zealand	1999	Homo sapiens		isolate C_NZL_TE55_1999	3176		C	adr	0	0	G	within deletion region	within deletion region	unassigned	G	X	L
HQ700485.1	New Zealand	1984	Homo sapiens		isolate C_NZL_TE55_1984	3215		C	adr	0	0	G	A	G	no mutation	G	T	L
HQ700484.1	New Zealand	1984	Homo sapiens		isolate D_NZL_TA229_1984	3182		D	ayw2	0	0	G	A	G	no mutation	G	P	L
HQ700483.1	New Zealand	1984	Homo sapiens		isolate D_NZL_TA120_1984	3182		D	ayw2	0	0	G	A	G	no mutation	G	P	L
HQ700482.1	New Zealand	1984	Homo sapiens		isolate D_NZL_TA40_1984	3182		D	ayw2	0	0	G	A	G	no mutation	G	P	L
HQ700481.1	New Zealand	1999	Homo sapiens		isolate D_NZL_RA37_1999	3182		D	ayw2	0	0	G	T	A	double mutations	A	P	L
HQ700480.1	New Zealand	1984	Homo sapiens		isolate D_NZL_RA37_1984	3182		D	ayw2	M204IM	0	G	A	G	no mutation	G	P	L
HQ700479.1	New Zealand	1984	Homo sapiens		isolate D_NZL_RA11_1984	3182		D	ayw2	0	0	G	A	G	no mutation	G	P	L
HQ700478.1	New Zealand	1994	Homo sapiens		isolate D_NZL_PE09_1994	3182		D	ayw2	0	T131N	G	A	G	no mutation	A	P	L
HQ700477.1	New Zealand	1984	Homo sapiens		isolate D_NZL_PE09_1984	3182		D	ayw2	0	0	G	A	G	no mutation	G	P	L
HQ700474.1	New Zealand	1999	Homo sapiens		isolate D_NZL_PA31_1999	3182		D	ayw2	0	0	G	T	A	double mutations	G	P	L
HQ700473.1	New Zealand	1984	Homo sapiens		isolate D_NZL_PA31_1984	3182		D	ayw2	0	0	G	W	G	unassigned	G	X	L
HQ700472.1	New Zealand	1997	Homo sapiens		isolate D_NZL_MO77_1997	3182		D	ayw2	0	0	G	A	T	unassigned	A	P	L
HQ700471.1	New Zealand	1984	Homo sapiens		isolate D_NZL_MO70_1984	3182		D	ayw2	0	0	G	A	G	no mutation	G	P	L
HQ700470.1	New Zealand	1999	Homo sapiens		isolate D_NZL_MO59_1999	3182		D	ayw2	0	0	G	A	G	no mutation	G	P	L
HQ700469.1	New Zealand	1984	Homo sapiens		isolate D_NZL_MO59_1984	3182		D	ayw2	0	0	G	A	G	no mutation	G	P	L
HQ700466.1	New Zealand	1984	Homo sapiens		isolate D_NZL_MI26_1984	3182		D	ayw2	0	0	G	A	G	no mutation	G	P	L
HQ700465.1	New Zealand	1992	Homo sapiens		isolate D_NZL_Manu_1992	3174		D	ayw2	0	0	G	A	within deletion region	unassigned	G	P	L
HQ700464.1	New Zealand	1984	Homo sapiens		isolate D_NZL_KA40_1984	3182		D	ayw2	0	0	G	A	G	no mutation	G	P	L
HQ700463.1	New Zealand	1984	Homo sapiens		isolate D_NZL_HI43_1984	3182		D	ayw2	0	0	G	T	A	double mutations	A	Q	L
HQ700462.1	New Zealand	1996	Homo sapiens		isolate C_NZL_HU27_1996	3182		C	adr	0	0	G	T	A	double mutations	A	T	L
HQ700461.1	New Zealand	1984	Homo sapiens		isolate C_NZL_HU27_1984	3207		C	adr	0	0	G	within deletion region	within deletion region	unassigned	G	T	L
HQ700460.1	New Zealand	1984	Homo sapiens		isolate D_NZL_HU11_1984	3174		D	ayw2	0	0	G	W	within deletion region	unassigned	G	P	L
HQ700459.1	New Zealand	1993	Homo sapiens		isolate D_NZL_HE55_1993	3182		D	ayw2	0	0	G	A	G	no mutation	G	P	L
HQ700458.1	New Zealand	1997	Homo sapiens		isolate D_NZL_HE35_1997	3182		D	ayw2	0	0	G	A	A	only G1764A	A	P	L
HQ700456.1	New Zealand	1984	Homo sapiens		isolate C_NZL_HA121_1984	3215		C	adr	0	0	A	A	G	no mutation	G	P	L
HQ700455.1	New Zealand	1999	Homo sapiens		isolate D_NZL_HA53_1999	3182		D	ayw2	0	S143L	G	T	A	double mutations	G	P	L
HQ700454.1	New Zealand	1984	Homo sapiens		isolate D_NZL_HA53_1984	3182		D	ayw2	0	S143L	G	A	G	no mutation	G	P	L
HQ700450.1	New Zealand	1984	Homo sapiens		isolate D_NZL_GE09_1984	3182		D	ayw2	0	0	G	A	G	no mutation	G	P	L
HQ700449.1	New Zealand	1984	Homo sapiens		isolate D_NZL_GE06_1984	3182		D	ayw2	0	0	G	A	G	no mutation	G	P	L
HQ700448.1	New Zealand	1999	Homo sapiens		isolate D_NZL_CH02_1999	3182		D	ayw2	0	0	G	A	G	no mutation	G	P	L
HQ700447.1	New Zealand	1984	Homo sapiens		isolate D_NZL_CH02_1984	3182		D	ayw2	0	0	G	A	G	no mutation	G	P	L
HQ700446.1	New Zealand	1999	Homo sapiens		isolate D_NZL_BU12_1999	3182		D	ayw2	0	0	G	A	G	no mutation	G	P	L
HQ700445.1	New Zealand	1984	Homo sapiens		isolate D_NZL_BU12_1984	3182		D	ayw2	0	0	G	A	G	no mutation	G	P	L
HQ700444.1	New Zealand	1984	Homo sapiens		isolate D_NZL_AN19_1984	3182		D	ayw2	0	0	G	T	A	double mutations	G	P	L
HQ700442.1	New Zealand	1984	Homo sapiens		isolate D_NZL_AN12_1984	3182		D	ayw2	0	0	G	A	G	no mutation	G	P	L
HQ700441.1	New Zealand	1984	Homo sapiens		isolate D_NZL_AN10_1984	3182		D	ayw2	0	0	G	A	G	no mutation	G	P	L
HQ700440.1	New Zealand	1984	Homo sapiens		isolate D_NZL_AD05_1984	3182		D	ayw2	0	0	G	A	G	no mutation	G	P	L
KU695746.1	Australia	1998	Homo sapiens		isolate 5093	3215		C	adr	0	0	G	A	G	no mutation	G	P	L
KU695745.1	Australia	1998	Homo sapiens		isolate 5081	3215		C	adr	0	0	G	T	A	double mutations	G	T	L
KU695744.1	Australia	1998	Homo sapiens		isolate 5057	3215		C	adr	0	0	G	A	G	no mutation	G	P	L
KU695743.1	Australia	1998	Homo sapiens		isolate 5073	3215		C	adr	0	0	G	A	G	no mutation	G	P	L
KU695742.1	Australia	1998	Homo sapiens		isolate 5072	3215		C	adr	0	0	G	A	G	no mutation	G	P	M
KU695741.1	Australia	1999	Homo sapiens		isolate 5022	3215		C	adr	0	0	G	A	G	no mutation	G	P	L
KU679960.1	Australia	2014	Homo sapiens		isolate 127_WA_Man	3215		C	ayw3	0	0	G	A	G	no mutation	A	I	L
KU679959.1	Australia	2014	Homo sapiens		isolate 126_EA_Gap	3032		C	ayw3	0	T126I	G	A	G	no mutation	G	P	L
KU679958.1	Australia	2014	Homo sapiens		isolate 125_WA_War	3215		C	ayw3	0	0	G	T	A	double mutations	A	Q	L
KU679957.1	Australia	2014	Homo sapiens		isolate 124_CA_Kal	3215		C	ayw3	0	0	G	A	G	no mutation	A	T	L
KU679956.1	Australia	2014	Homo sapiens		isolate 121_CA_Tit	3215		C	ayw3	0	0	G	A	R	unassigned	R	X	L
KU679955.1	Australia	2014	Homo sapiens		isolate 120_K_Ngk	3215		C	ayw3	I233V	T126I	G	T	A	double mutations	R	T	L
KU679954.1	Australia	2014	Homo sapiens		isolate 119_CA_Ood	3215		C	ayw3	0	Y100CY, G145AG	A	T	A	double mutations	G	P	L
KU679953.1	Australia	2014	Homo sapiens		isolate 116_EA_Num	3215		C	ayw3	0	T126I	G	A	G	no mutation	G	P	L
KU679952.1	Australia	2014	Homo sapiens		isolate 114_TI_Ngu	3182		C	ayw3	0	0	G	A	G	no mutation	A	Q	L
KU679951.1	Australia	2014	Homo sapiens		isolate 112_CA_Her	3215		C	ayw3	0	0	G	T	A	double mutations	A	X	L
KU679950.1	Australia	2014	Homo sapiens		isolate 108_EA_Gal	3215		C	ayw3	0	Y100C, T126I	G	A	G	no mutation	A	N	L
KU679949.1	Australia	2014	Homo sapiens		isolate 106_EA_Mil	3203		C	ayw3	I233IV	Y100CY, D144G	G	A	A	only G1764A	A	X	L
KU679948.1	Australia	2013	Homo sapiens		isolate 103_EA_Gap	3215		C	ayw3	0	G130GR	R	A	A	only G1764A	G	P	L
KU679947.1	Australia	2013	Homo sapiens		isolate 101_CA_Ali	3215		C	ayw3	0	0	A	A	A	only G1764A	A	I	L
KU679946.1	Australia	2013	Homo sapiens		isolate 100_EA_Gal	3215		C	ayw3	0	T126I	G	A	G	no mutation	G	P	L
KU679945.1	Australia	2013	Homo sapiens		isolate 098_DR_Wad	3215		C	ayw3	0	0	G	W	A	unassigned	G	I	L
KU679944.1	Australia	2013	Homo sapiens		isolate 097_EA_Mil	3215		C	ayw3	0	T126I	G	A	G	no mutation	G	P	L
KU679943.1	Australia	2013	Homo sapiens		isolate 096_CA_Mim	3215		C	ayw3	0	0	R	A	G	no mutation	G	P	L
KU679942.1	Australia	2013	Homo sapiens		isolate 094_CA_Mim	3215		C	ayw3	0	0	G	W	R	unassigned	G	P	L
KU679941.1	Australia	2013	Homo sapiens		isolate 087_WA_Jab	3215		C	ayw3	0	0	R	W	R	unassigned	G	X	L
KU679940.1	Australia	2013	Homo sapiens		isolate 084_WA_Man	3215		C	ayw3	0	0	G	A	G	no mutation	R	T	L
KU679939.1	Australia	2012	Homo sapiens		isolate 083_WA_Man	3215		C	ayw3	0	T126I	G	A	G	no mutation	G	P	L
KU679938.1	Australia	2013	Homo sapiens		isolate 082_WA_Man	3111		C	ayw3	0	T126I	G	within deletion region	within deletion region	unassigned	G	P	L
KU679937.1	Australia	2013	Homo sapiens		isolate 076_TI_Ngu	3215		C	ayw3	0	0	G	T	A	double mutations	G	I	L
KU679936.1	Australia	2013	Homo sapiens		isolate 075_K_Ngk	3215		C	ayw3	I233V	0	R	W	R	unassigned	R	P	L
KF873545.1	Australia	2011	Homo sapiens		isolate 051_DR_Pep	3215		C	ayw3	0	0	A	A	A	only G1764A	G	I	L
KF873544.1	Australia	2010	Homo sapiens		isolate 009_DR_Wad	3179		C	ayw3	0	P120PT	A	W	R	unassigned	G	P	L
KF873543.1	Australia	2011	Homo sapiens		isolate 050_DR_Wad	3215		C	ayw3	0	0	G	A	G	no mutation	G	P	L
KF873542.1	Australia	2011	Homo sapiens		isolate 038_DR_Wad	3215		C	ayw3	0	0	G	A	G	no mutation	G	X	L
KF873541.1	Australia	2011	Homo sapiens		isolate 042_DR_Wad	3215		C	ayw3	0	0	G	W	R	unassigned	G	P	L
KF873540.1	Australia	2010	Homo sapiens		isolate 003_DR_Dal	3215		C	ayw3	0	0	G	W	R	unassigned	G	X	L
KF873539.1	Australia	2011	Homo sapiens		isolate 033_TI_Ngu	3215		C	ayw3	0	0	G	W	R	unassigned	G	X	L
KF873538.1	Australia	2012	Homo sapiens		isolate 059_DR_Wad	3215		C	ayw3	0	0	G	A	G	no mutation	G	P	L
KF873537.1	Australia	2011	Homo sapiens		isolate 045_DR_Wad	3215		C	ayw3	0	0	G	T	A	double mutations	A	X	L
KF873536.1	Australia	2012	Homo sapiens		isolate 062_WA_Man	3215		C	ayw3	0	G145GRS	G	W	A	unassigned	G	X	L
KF873535.1	Australia	2011	Homo sapiens		isolate 027_TI_Mil	3215		C	ayw3	0	T126I	G	T	A	double mutations	G	X	L
KF873534.1	Australia	2011	Homo sapiens		isolate 019_TI_Ngu	3215		C	ayw3	0	0	G	A	G	no mutation	G	P	L
KF873533.1	Australia	2011	Homo sapiens		isolate 028_TI_Ngu	3215		C	ayw3	0	0	G	A	G	no mutation	R	P	L
KF873532.1	Australia	2011	Homo sapiens		isolate 031_TI_Ngu	3215		C	ayw3	0	0	G	A	G	no mutation	G	P	L
KF873531.1	Australia	2011	Homo sapiens		isolate 021_TI_Ngu	3215		C	ayw3	0	0	G	A	G	no mutation	G	P	L
KF873530.1	Australia	2011	Homo sapiens		isolate 018_WAust_Wyn	3215		C	ayw3	0	0	G	A	A	only G1764A	G	L	L
KF873529.1	Australia	2012	Homo sapiens		isolate 060_K_Laj	3101		C	ayw3	0	0	G	T	A	double mutations	G	P	L
KF873528.1	Australia	2011	Homo sapiens		isolate 026_K_Laj	3113		C	ayw3	0	T126I	G	T	A	double mutations	G	P	L
KF873527.1	Australia	2011	Homo sapiens		isolate 052_K_Vic	3215		C	ayw3	0	0	G	A	G	no mutation	G	P	L
KF873526.1	Australia	2011	Homo sapiens		isolate 040_K_Laj	3215		C	ayw3	0	0	G	W	R	unassigned	G	X	L
KF873525.1	Australia	2011	Homo sapiens		isolate 034_K_Kat	3122		C	ayw3	0	0	G	A	A	only G1764A	G	P	L
KF873524.1	Australia	2011	Homo sapiens		isolate 039_WA_Oen	3215		C	ayw3	0	T126I	G	A	G	no mutation	G	P	L
KF873523.1	Australia	2012	Homo sapiens		isolate 055_WA_Oen	3215		C	ayw3	0	T126I	G	W	R	unassigned	R	I	L
KF873522.1	Australia	2010	Homo sapiens		isolate 015_WA_Gou	3215		C	ayw3	0	0	G	T	A	double mutations	R	X	L
KF873521.1	Australia	2012	Homo sapiens		isolate 063_K_Ngk	3215		C	ayw3	I233V	T126I	G	A	G	no mutation	G	P	L
KF873520.1	Australia	2011	Homo sapiens		isolate 025_EA_Yir	3215		C	ayw3	0	T126I	G	A	G	no mutation	A	X	L
KF873519.1	Australia	2010	Homo sapiens		isolate 017_EA_Gun	3215		C	ayw3	0	T126I	G	A	R	unassigned	G	X	L
KF873518.1	Australia	2010	Homo sapiens		isolate 016_EA_Gap	3215		C	ayw3	0	T126I	G	W	R	unassigned	G	X	L
KF873517.1	Australia	2010	Homo sapiens		isolate 005_EA_Gal	3215		C	ayw3	0	T126I	G	A	G	no mutation	G	P	L
KF873516.1	Australia	2011	Homo sapiens		isolate 020_EA_Ram	3209		C	ayw3	0	0	G	A	A	only G1764A	A	I	L
KF873515.1	Australia	2011	Homo sapiens		isolate 022_EA_Gap	3215		C	ayw3	0	T126I	G	A	G	no mutation	G	P	L
KF873514.1	Australia	2011	Homo sapiens		isolate 053_EA_Gap	3215		C	ayw3	0	0	G	A	R	unassigned	A	Q	L
KF873513.1	Australia	2011	Homo sapiens		isolate 024_K_Kal	3215		C	ayw3	0	T126I	G	A	G	no mutation	G	P	L
KF873512.1	Australia	2010	Homo sapiens		isolate 011_EA_Ram	3215		C	ayw3	0	T126I	R	A	A	only G1764A	A	X	L
KF873511.1	Australia	2010	Homo sapiens		isolate 010_EA_Ram	3215		C	ayw3	0	T126I	G	A	G	no mutation	G	P	L
EU747320.1	Australia		Homo sapiens		isolate V51	3221		A	adw2	0	0	G	T	A	double mutations	G	P	L
Genotypes by country	Count of Genbank No		Count of Genbank No	Column Labels											Serotypes	Count of Genbank No	Count of Genbank No2
Australia	67		Row Labels	adr	adw2	adw3	ayr	ayw1	ayw2	ayw3	unassigned	Grand Total			adr	335	0.360215
A	1		A		9			2			1	12			Australia	6	0.00645161
C	66		Australia		1							1			Cambodia	23	0.0247312
Cambodia	28		Malaysia		1						1	2			Indonesia	45	0.0483871
B	4		Philippines		7			2				9			Malaysia	109	0.117204
C	24		B		218	5		172	1	6	8	410			Myanmar	17	0.0182796
Indonesia	142		Cambodia		2			2				4			New Zealand	6	0.00645161
B	82		Indonesia		46	1		34			1	82			Philippines	1	0.00107527
C	51		Malaysia		141	4		20	1		4	170			Thailand	88	0.0946237
D	9		Philippines		1			6				7			Vietnam	40	0.0430108
Laos	14		Thailand		12			4				16			adw2	270	0.290323
I	14		Vietnam		16			106		6	3	131			Australia	1	0.00107527
Malaysia	296		B/BC	1	1	1						3			Cambodia	3	0.00322581
A	2		Malaysia	1	1							2			Indonesia	49	0.0526882
B	170		Thailand			1						1			Laos	4	0.00430108
B/BC	2		C	331	29	1	6			60	3	430			Malaysia	149	0.160215
C	116		Australia	6						60		66			Myanmar	1	0.00107527
D	4		Cambodia	23	1							24			Philippines	17	0.0182796
C/CB	2		Indonesia	45	3		3					51			Thailand	21	0.0225806
Myanmar	18		Malaysia	107	5	1					3	116			Vietnam	25	0.0268817
C	18		Myanmar	17	1							18			adw3	7	0.00752688
New Zealand	42		New Zealand	6								6			Indonesia	1	0.00107527
C	6		Philippines	1	9							10			Malaysia	5	0.00537634
D	36		Thailand	86	7		3					96			Thailand	1	0.00107527
Philippines	26		Vietnam	40	3							43			ayr	6	0.00645161
A	9		D					1	44	4		49			Indonesia	3	0.00322581
B	7		Indonesia					1	8			9			Thailand	3	0.00322581
C	10		Malaysia							4		4			ayw1	185	0.198925
Thailand	117		New Zealand						36			36			Cambodia	2	0.00215054
B	16		G		1							1			Indonesia	35	0.0376344
B/BC	1		Thailand		1							1			Laos	10	0.0107527
C	96		GC	2								2			Malaysia	20	0.0215054
G	1		Thailand	2								2			Philippines	8	0.00860215
GC	2		I		11			10				21			Thailand	4	0.00430108
I	1		Laos		4			10				14			Vietnam	106	0.113978
Vietnam	180		Thailand		1							1			ayw2	45	0.0483871
B	131		Vietnam		6							6			Indonesia	8	0.00860215
C	43		C/CB	1	1							2			Malaysia	1	0.00107527
I	6		Malaysia	1	1							2			New Zealand	36	0.0387097
Grand Total	930		Grand Total	335	270	7	6	185	45	70	12	930			ayw3	70	0.0752688
															Australia	60	0.0645161
															Malaysia	4	0.00430108
															Vietnam	6	0.00645161
RT drug resistance by genotype	Count of Genbank No			HBsAg escape mutation	Count of Genbank No			G1613A (NRE)	Count of Genbank No		A1762T (BCP)	Count of Genbank No			unassigned	12	0.0129032
A	12			A	12			A	12		A	12			Indonesia	1	0.00107527
0	11			0	10			B	410		B	410			Malaysia	8	0.00860215
A181S	1			P120T	1			B/BC	3		B/BC	3			Vietnam	3	0.00322581
B	410			P120T, D144G	1			C	430		C	430			Grand Total	930	1
0	387			B	410			D	49		D	49
I233V	1			0	369			G	1		G	1
250L (unknown mutation on rated position by geno2pheno)	1			D144E	1			GC	2		GC	2
A194AST	1			F134FV	1			I	21		I	21
A194AT	1			F134S	1			C/CB	2		C/CB	2
A194T	4			G130R, T131N	1			Grand Total	930		Grand Total	930
I169IV (not typical)	1			G145GR	1
I169L (not typical)	1			G145R	1
I233IM (not typical)	1			M133I	1
I233IT (not typical)	1			P120S	3
I233V	4			P120S	1
I233V	1			P120T	1
I233X (not typical drug resistance)	1			P120T	1
L180M, M204V	2			Q129H	4
L180W (not typical)	1			Q129H	1
M204I	1			Q129H	1			double mutations	Count of Genbank No		G1764A (BCP)	Count of Genbank No
S202T (not typical)	1			Q129HQR, T131N, G145A	1			A	12		A	12
B/BC	3			T123A	1			double mutations	5		B	410
0	3			T126I	1			no mutation	6		B/BC	3
C	430			T126S	2			only G1764A	1		C	430
0	406			T126ST, T131N	1			B	410		D	49
I233IV	1			T131I	2			double mutations	60		G	1
I233V	8			T131I	1			no mutation	335		GC	2
L180M (possible resistant)	1			T131N	5			only A1762T	7		I	21
L180M, M204I	2			T131N	1			only G1764A	3		C/CB	2
L180M, M204V	4			T131N, C137W	1			unassigned	5		Grand Total	930
M204R (not typical mutation)	1			T131ST	1			B/BC	3
S202G, M204V	1			T143L	1			double mutations	1
T184ST (possible resistance)	1			T143P	1			no mutation	2
V173A (not typical)	1			Y100C	3			C	430
V173L (not typical), L180M, M204V	3			B/BC	3			double mutations	159
V173L (possible resistance)	1			0	2			no mutation	217
D	49			T126I	1			only A1762T	3
0	47			C	430			only G1764A	20		G1896A (PC)	Count of Genbank No
M204IM	1			0	351			unassigned	31		A	12
T184A (possible resistance)	1			P120PT	1			D	49		B	410
G	1			A128V, Q129P	1			double mutations	7		B/BC	3
0	1			C121CY, F134S	1			no mutation	34		C	430
GC	2			D144A	1			only G1764A	1		D	49
0	2			D144E	1			unassigned	7		G	1
I	21			G130GR	1			G	1		GC	2
0	21			G130R	1			double mutations	1		I	21
C/CB	2			G145A	3			GC	2		C/CB	2
0	2			G145AG	1			no mutation	2		Grand Total	930
Grand Total	930			G145GR	1			I	21
				G145GRS	1			double mutations	5
				G145R	2			no mutation	16
				I126IN	2			C/CB	2
				I126IST	1			double mutations	1
				I126IT	4			no mutation	1
				I126IV	1			Grand Total	930
				I126N	8
				I126N	1
				I126N	1
				K141N	1
				M133IM	1
				S143L	1
				T123N	1
				T123N	1			P130T (core)	Count of Genbank No		V/L5M (X gene)	Count of Genbank No
				T126I	20			A	12		A	12
				T126N	1			B	410		L	10
				T131D	1			B/BC	3		V	2
				T131I	2			C	430		B	410
				T131IT, F134FV	1			D	49		L	401
				T131N	1			G	1		M	8
				T131N	2			GC	2		V	1
				T131NT	2			I	21		B/BC	3
				Y100C	4			C/CB	2		L	2
				Y100C	1			Grand Total	930		M	1
				Y100C, I126N	1						C	430
				Y100C, T126I	1						L	395
				Y100CY	1						M	11
				Y100CY, D144G	1						V	20
				Y100CY, G145AG	1						X	4
				Y100CY, I126S	1						D	49
				D	49						L	48
				0	41						P	1
				A128V	4						G	1
				S143L	2						L	1
				T131N	1						GC	2
				Y134H	1						L	2
				G	1						I	21
				0	1						L	21
				GC	2						C/CB	2
				0	2						L	2
				I	21						Grand Total	930
				0	19
				G145R	1
				T131N	1
				C/CB	2
				0	1
				T126I	1
				Grand Total	930
